# Supplementary material for: Progress towards the 2020 fast track HIV/AIDS reduction targets across ages in Ethiopia as compared to neighboring countries using global burden of diseases 2017 data
Source: BMC Public Health. 2021 Feb 4;21:285. doi: 10.1186/s12889-021-10269-y (PMC7863245; doi:10.1186/s12889-021-10269-y)
Supplement: Supplementary file 1 — Additional file 1. Appendix – 2017 Global Burden of Disease HIV/AIDS estimates for tracking Fast Track progress in Ethiopia and neighboring countries in East Africa. [file 12889_2021_10269_MOESM1_ESM.xlsx]

## Sheet: DALYS
measure	DALYs
cause	HIV/AIDS
metric	Rate
sex	Both
	Column Labels
	Ethiopia			Total Sum of val
Row Labels	Sum of val (confidence interval)	Sum of lower	Sum of upper
2010	20824.9 (17667.7, 24381.6)	17667.7	24381.6	20824.9
15-49 years	4560.9 (3971.6, 5191.3)	3971.57	5191.25	4560.89
50-69 years	3091.8 (2238.1, 4117.3)	2238.05	4117.34	3091.79
5-14 years	1474.4 (1296, 1681.7)	1295.99	1681.71	1474.43
Age-standardized	3905. (3470, 4352.3)	3470.02	4352.33	3905.03
All Ages	3474.8 (3078.4, 3894)	3078.44	3893.97	3474.76
Under 5	4318 (3613.6, 5145)	3613.64	5145.04	4317.99
2013	12014.2 (9956, 14449.6)	9955.96	14449.6	12014.2
15-49 years	2695.3 (2294.8, 3112.6)	2294.79	3112.56	2695.25
50-69 years	1662.4 (1166.2, 2330.1)	1166.23	2330.11	1662.4
5-14 years	1037.8 (910.3, 1183.2)	910.252	1183.18	1037.75
Age-standardized	2189 (1915.6, 2495.7)	1915.61	2495.7	2188.93
All Ages	2062.7 (1789.0, 2354.0)	1789.04	2354.02	2062.66
Under 5	2367.2 (1880.0, 2974.0)	1880.04	2974.03	2367.17
2015	8636.5 (7057.3, 10520.1)	7057.29	10520	8636.48
15-49 years	1929.2 (1633.1, 2238.3)	1633.14	2238.28	1929.21
50-69 years	1235.4 (898.7, 1726.3)	898.704	1726.25	1235.44
5-14 years	789.1 (680.2, 906.6)	680.159	906.586	789.118
Age-standardized	1533.7 (1330.7, 1776.5)	1330.72	1776.52	1533.66
All Ages	1490 (1269.9, 1725.4)	1269.86	1725.36	1490.02
Under 5	1659.1 (1244.7, 2147.1)	1244.7	2147.06	1659.03
2017	6395.6 (5165.8, 7870.3)	5165.79	7870.31	6395.55
15-49 years	1335.8 (1121.7, 1581.0)	1121.67	1581	1335.77
50-69 years	1028 (752.5, 1381.4)	752.489	1381.44	1028.01
5-14 years	660.6 (552.8, 774.8)	552.827	774.788	660.614
Age-standardized	1095.6 (944.8, 1276.6)	944.802	1276.6	1095.59
All Ages	1085.1 (918.1, 1281.1)	918.096	1281.11	1085.11
Under 5	1190.4 (875.9, 1575.4)	875.911	1575.37	1190.44
Grand Total	96785 (80534.1, 115822.3)	80534.1	115822	96785

## Sheet: S1
measure	location	sex	age	cause	metric	year	val	upper	lower
Incidence	Eastern Sub-Saharan Africa	Male	Under 5	HIV/AIDS	Number	1990	57082.8	66176.7	49456.2
Incidence	Eastern Sub-Saharan Africa	Female	Under 5	HIV/AIDS	Number	1990	58758.5	68124.7	50677.3
Incidence	Eastern Sub-Saharan Africa	Both	Under 5	HIV/AIDS	Number	1990	115841	134292	100036
Incidence	Eastern Sub-Saharan Africa	Male	Under 5	HIV/AIDS	Percent	1990	0.000335307	0.000402593	0.000281262
Incidence	Eastern Sub-Saharan Africa	Female	Under 5	HIV/AIDS	Percent	1990	0.000334104	0.000399679	0.000277491
Incidence	Eastern Sub-Saharan Africa	Both	Under 5	HIV/AIDS	Percent	1990	0.000334692	0.000401413	0.00028011
Incidence	Eastern Sub-Saharan Africa	Male	Under 5	HIV/AIDS	Rate	1990	309.56	358.876	268.201
Incidence	Eastern Sub-Saharan Africa	Female	Under 5	HIV/AIDS	Rate	1990	325.825	377.762	281.014
Incidence	Eastern Sub-Saharan Africa	Both	Under 5	HIV/AIDS	Rate	1990	317.602	368.189	274.269
Incidence	Eastern Sub-Saharan Africa	Male	All Ages	HIV/AIDS	Number	1990	445332	519612	379155
Incidence	Eastern Sub-Saharan Africa	Female	All Ages	HIV/AIDS	Number	1990	524552	614300	447509
Incidence	Eastern Sub-Saharan Africa	Both	All Ages	HIV/AIDS	Number	1990	969884	1.13006e+06	844627
Incidence	Eastern Sub-Saharan Africa	Male	All Ages	HIV/AIDS	Percent	1990	0.000741008	0.000880343	0.000625489
Incidence	Eastern Sub-Saharan Africa	Female	All Ages	HIV/AIDS	Percent	1990	0.000810882	0.000966019	0.000686309
Incidence	Eastern Sub-Saharan Africa	Both	All Ages	HIV/AIDS	Percent	1990	0.000777224	0.000921802	0.000661654
Incidence	Eastern Sub-Saharan Africa	Male	All Ages	HIV/AIDS	Rate	1990	468.632	546.799	398.993
Incidence	Eastern Sub-Saharan Africa	Female	All Ages	HIV/AIDS	Rate	1990	543.379	636.349	463.572
Incidence	Eastern Sub-Saharan Africa	Both	All Ages	HIV/AIDS	Rate	1990	506.3	589.914	440.913
Incidence	Eastern Sub-Saharan Africa	Male	5-14 years	HIV/AIDS	Number	1990	0	0	0
Incidence	Eastern Sub-Saharan Africa	Female	5-14 years	HIV/AIDS	Number	1990	0	0	0
Incidence	Eastern Sub-Saharan Africa	Both	5-14 years	HIV/AIDS	Number	1990	0	0	0
Incidence	Eastern Sub-Saharan Africa	Male	5-14 years	HIV/AIDS	Percent	1990	0	0	0
Incidence	Eastern Sub-Saharan Africa	Female	5-14 years	HIV/AIDS	Percent	1990	0	0	0
Incidence	Eastern Sub-Saharan Africa	Both	5-14 years	HIV/AIDS	Percent	1990	0	0	0
Incidence	Eastern Sub-Saharan Africa	Male	5-14 years	HIV/AIDS	Rate	1990	0	0	0
Incidence	Eastern Sub-Saharan Africa	Female	5-14 years	HIV/AIDS	Rate	1990	0	0	0
Incidence	Eastern Sub-Saharan Africa	Both	5-14 years	HIV/AIDS	Rate	1990	0	0	0
Incidence	Eastern Sub-Saharan Africa	Male	15-49 years	HIV/AIDS	Number	1990	350124	414101	292261
Incidence	Eastern Sub-Saharan Africa	Female	15-49 years	HIV/AIDS	Number	1990	434541	513207	368459
Incidence	Eastern Sub-Saharan Africa	Both	15-49 years	HIV/AIDS	Number	1990	784664	925949	674646
Incidence	Eastern Sub-Saharan Africa	Male	15-49 years	HIV/AIDS	Percent	1990	0.00156553	0.00189134	0.00127526
Incidence	Eastern Sub-Saharan Africa	Female	15-49 years	HIV/AIDS	Percent	1990	0.00167789	0.00200272	0.00138679
Incidence	Eastern Sub-Saharan Africa	Both	15-49 years	HIV/AIDS	Percent	1990	0.0016258	0.00194698	0.00135794
Incidence	Eastern Sub-Saharan Africa	Male	15-49 years	HIV/AIDS	Rate	1990	863.702	1021.53	720.964
Incidence	Eastern Sub-Saharan Africa	Female	15-49 years	HIV/AIDS	Rate	1990	1005.36	1187.36	852.472
Incidence	Eastern Sub-Saharan Africa	Both	15-49 years	HIV/AIDS	Rate	1990	936.801	1105.48	805.452
Incidence	Eastern Sub-Saharan Africa	Male	50-69 years	HIV/AIDS	Number	1990	32728.5	41589	25194.8
Incidence	Eastern Sub-Saharan Africa	Female	50-69 years	HIV/AIDS	Number	1990	28635.9	36640	21408.4
Incidence	Eastern Sub-Saharan Africa	Both	50-69 years	HIV/AIDS	Number	1990	61364.4	75149.8	49850.1
Incidence	Eastern Sub-Saharan Africa	Male	50-69 years	HIV/AIDS	Percent	1990	0.000921791	0.00116937	0.000697991
Incidence	Eastern Sub-Saharan Africa	Female	50-69 years	HIV/AIDS	Percent	1990	0.000749595	0.000964766	0.000553735
Incidence	Eastern Sub-Saharan Africa	Both	50-69 years	HIV/AIDS	Percent	1990	0.000832506	0.00103587	0.000662676
Incidence	Eastern Sub-Saharan Africa	Male	50-69 years	HIV/AIDS	Rate	1990	478.693	608.288	368.504
Incidence	Eastern Sub-Saharan Africa	Female	50-69 years	HIV/AIDS	Rate	1990	417.272	533.905	311.955
Incidence	Eastern Sub-Saharan Africa	Both	50-69 years	HIV/AIDS	Rate	1990	447.925	548.55	363.877
Incidence	Eastern Sub-Saharan Africa	Male	Age-standardized	HIV/AIDS	Percent	1990	0.000948633	0.00112694	0.000788016
Incidence	Eastern Sub-Saharan Africa	Female	Age-standardized	HIV/AIDS	Percent	1990	0.000933603	0.00111435	0.000783745
Incidence	Eastern Sub-Saharan Africa	Both	Age-standardized	HIV/AIDS	Percent	1990	0.000941496	0.00111914	0.000797645
Incidence	Eastern Sub-Saharan Africa	Male	Age-standardized	HIV/AIDS	Rate	1990	563.384	665.859	471.701
Incidence	Eastern Sub-Saharan Africa	Female	Age-standardized	HIV/AIDS	Rate	1990	592.042	698.091	501.22
Incidence	Eastern Sub-Saharan Africa	Both	Age-standardized	HIV/AIDS	Rate	1990	578.378	682.355	497.658
Incidence	Eastern Sub-Saharan Africa	Male	Under 5	HIV/AIDS	Number	1991	69622.9	78420.1	61630.3
Incidence	Eastern Sub-Saharan Africa	Female	Under 5	HIV/AIDS	Number	1991	71714.2	81479.7	63516.9
Incidence	Eastern Sub-Saharan Africa	Both	Under 5	HIV/AIDS	Number	1991	141337	159509	125636
Incidence	Eastern Sub-Saharan Africa	Male	Under 5	HIV/AIDS	Percent	1991	0.000396911	0.000463873	0.000340484
Incidence	Eastern Sub-Saharan Africa	Female	Under 5	HIV/AIDS	Percent	1991	0.000396293	0.000464928	0.000338898
Incidence	Eastern Sub-Saharan Africa	Both	Under 5	HIV/AIDS	Percent	1991	0.000396594	0.00046417	0.000340936
Incidence	Eastern Sub-Saharan Africa	Male	Under 5	HIV/AIDS	Rate	1991	369.745	416.464	327.299
Incidence	Eastern Sub-Saharan Africa	Female	Under 5	HIV/AIDS	Rate	1991	389.336	442.353	344.833
Incidence	Eastern Sub-Saharan Africa	Both	Under 5	HIV/AIDS	Rate	1991	379.433	428.218	337.282
Incidence	Eastern Sub-Saharan Africa	Male	All Ages	HIV/AIDS	Number	1991	460107	532381	399259
Incidence	Eastern Sub-Saharan Africa	Female	All Ages	HIV/AIDS	Number	1991	562702	648212	484977
Incidence	Eastern Sub-Saharan Africa	Both	All Ages	HIV/AIDS	Number	1991	1.02281e+06	1.17481e+06	900469
Incidence	Eastern Sub-Saharan Africa	Male	All Ages	HIV/AIDS	Percent	1991	0.000747493	0.000872076	0.000639388
Incidence	Eastern Sub-Saharan Africa	Female	All Ages	HIV/AIDS	Percent	1991	0.000849871	0.000993406	0.000726338
Incidence	Eastern Sub-Saharan Africa	Both	All Ages	HIV/AIDS	Percent	1991	0.000800545	0.000929052	0.000692915
Incidence	Eastern Sub-Saharan Africa	Male	All Ages	HIV/AIDS	Rate	1991	471.839	545.956	409.44
Incidence	Eastern Sub-Saharan Africa	Female	All Ages	HIV/AIDS	Rate	1991	568.186	654.529	489.703
Incidence	Eastern Sub-Saharan Africa	Both	All Ages	HIV/AIDS	Rate	1991	520.385	597.72	458.141
Incidence	Eastern Sub-Saharan Africa	Male	5-14 years	HIV/AIDS	Number	1991	0	0	0
Incidence	Eastern Sub-Saharan Africa	Female	5-14 years	HIV/AIDS	Number	1991	0	0	0
Incidence	Eastern Sub-Saharan Africa	Both	5-14 years	HIV/AIDS	Number	1991	0	0	0
Incidence	Eastern Sub-Saharan Africa	Male	5-14 years	HIV/AIDS	Percent	1991	0	0	0
Incidence	Eastern Sub-Saharan Africa	Female	5-14 years	HIV/AIDS	Percent	1991	0	0	0
Incidence	Eastern Sub-Saharan Africa	Both	5-14 years	HIV/AIDS	Percent	1991	0	0	0
Incidence	Eastern Sub-Saharan Africa	Male	5-14 years	HIV/AIDS	Rate	1991	0	0	0
Incidence	Eastern Sub-Saharan Africa	Female	5-14 years	HIV/AIDS	Rate	1991	0	0	0
Incidence	Eastern Sub-Saharan Africa	Both	5-14 years	HIV/AIDS	Rate	1991	0	0	0
Incidence	Eastern Sub-Saharan Africa	Male	15-49 years	HIV/AIDS	Number	1991	352579	414722	298448
Incidence	Eastern Sub-Saharan Africa	Female	15-49 years	HIV/AIDS	Number	1991	458109	532845	392198
Incidence	Eastern Sub-Saharan Africa	Both	15-49 years	HIV/AIDS	Number	1991	810688	943766	707541
Incidence	Eastern Sub-Saharan Africa	Male	15-49 years	HIV/AIDS	Percent	1991	0.00154187	0.0018408	0.0012772
Incidence	Eastern Sub-Saharan Africa	Female	15-49 years	HIV/AIDS	Percent	1991	0.00172978	0.00204748	0.00144789
Incidence	Eastern Sub-Saharan Africa	Both	15-49 years	HIV/AIDS	Percent	1991	0.0016427	0.00194235	0.00139691
Incidence	Eastern Sub-Saharan Africa	Male	15-49 years	HIV/AIDS	Rate	1991	843.897	992.635	714.335
Incidence	Eastern Sub-Saharan Africa	Female	15-49 years	HIV/AIDS	Rate	1991	1029.89	1197.91	881.717
Incidence	Eastern Sub-Saharan Africa	Both	15-49 years	HIV/AIDS	Rate	1991	939.807	1094.08	820.232
Incidence	Eastern Sub-Saharan Africa	Male	50-69 years	HIV/AIDS	Number	1991	32547.5	41163.7	25423.9
Incidence	Eastern Sub-Saharan Africa	Female	50-69 years	HIV/AIDS	Number	1991	30106.8	38534.4	22519.9
Incidence	Eastern Sub-Saharan Africa	Both	50-69 years	HIV/AIDS	Number	1991	62654.3	75842.4	51093.7
Incidence	Eastern Sub-Saharan Africa	Male	50-69 years	HIV/AIDS	Percent	1991	0.000906345	0.00115279	0.000695646
Incidence	Eastern Sub-Saharan Africa	Female	50-69 years	HIV/AIDS	Percent	1991	0.000780854	0.00100146	0.000582778
Incidence	Eastern Sub-Saharan Africa	Both	50-69 years	HIV/AIDS	Percent	1991	0.000841345	0.00104018	0.000676601
Incidence	Eastern Sub-Saharan Africa	Male	50-69 years	HIV/AIDS	Rate	1991	468.167	592.102	365.7
Incidence	Eastern Sub-Saharan Africa	Female	50-69 years	HIV/AIDS	Rate	1991	431.956	552.872	323.104
Incidence	Eastern Sub-Saharan Africa	Both	50-69 years	HIV/AIDS	Rate	1991	450.039	544.767	367
Incidence	Eastern Sub-Saharan Africa	Male	Age-standardized	HIV/AIDS	Percent	1991	0.000940643	0.00110936	0.000793487
Incidence	Eastern Sub-Saharan Africa	Female	Age-standardized	HIV/AIDS	Percent	1991	0.000968994	0.00114115	0.000826715
Incidence	Eastern Sub-Saharan Africa	Both	Age-standardized	HIV/AIDS	Percent	1991	0.000956524	0.00111464	0.000821161
Incidence	Eastern Sub-Saharan Africa	Male	Age-standardized	HIV/AIDS	Rate	1991	556.749	651.197	472.434
Incidence	Eastern Sub-Saharan Africa	Female	Age-standardized	HIV/AIDS	Rate	1991	612.283	712.31	524.368
Incidence	Eastern Sub-Saharan Africa	Both	Age-standardized	HIV/AIDS	Rate	1991	585.556	678.36	510.664
Incidence	Ethiopia	Male	Under 5	HIV/AIDS	Number	1990	11433.3	17428.3	7486.61
Incidence	Ethiopia	Female	Under 5	HIV/AIDS	Number	1990	10922.7	16676.7	7127.47
Incidence	Ethiopia	Both	Under 5	HIV/AIDS	Number	1990	22356	34012	14725
Incidence	Ethiopia	Male	Under 5	HIV/AIDS	Percent	1990	0.000271154	0.000417021	0.000173667
Incidence	Ethiopia	Female	Under 5	HIV/AIDS	Percent	1990	0.000254108	0.000393711	0.000161778
Incidence	Ethiopia	Both	Under 5	HIV/AIDS	Percent	1990	0.000262538	0.00040519	0.000168412
Incidence	Ethiopia	Male	Under 5	HIV/AIDS	Rate	1990	223.674	340.958	146.464
Incidence	Ethiopia	Female	Under 5	HIV/AIDS	Rate	1990	222.946	340.392	145.48
Incidence	Ethiopia	Both	Under 5	HIV/AIDS	Rate	1990	223.318	339.751	147.09
Incidence	Ethiopia	Male	All Ages	HIV/AIDS	Number	1990	79832.3	107302	57461
Incidence	Ethiopia	Female	All Ages	HIV/AIDS	Number	1990	109722	148481	80617.2
Incidence	Ethiopia	Both	All Ages	HIV/AIDS	Number	1990	189554	249820	139784
Incidence	Ethiopia	Male	All Ages	HIV/AIDS	Percent	1990	0.000533952	0.000724609	0.000382261
Incidence	Ethiopia	Female	All Ages	HIV/AIDS	Percent	1990	0.000692136	0.000942767	0.000506496
Incidence	Ethiopia	Both	All Ages	HIV/AIDS	Percent	1990	0.000615346	0.000819492	0.000456883
Incidence	Ethiopia	Male	All Ages	HIV/AIDS	Rate	1990	310.135	416.849	223.226
Incidence	Ethiopia	Female	All Ages	HIV/AIDS	Rate	1990	427.54	578.569	314.132
Incidence	Ethiopia	Both	All Ages	HIV/AIDS	Rate	1990	368.749	485.987	271.929
Incidence	Ethiopia	Male	5-14 years	HIV/AIDS	Number	1990	0	0	0
Incidence	Ethiopia	Female	5-14 years	HIV/AIDS	Number	1990	0	0	0
Incidence	Ethiopia	Both	5-14 years	HIV/AIDS	Number	1990	0	0	0
Incidence	Ethiopia	Male	5-14 years	HIV/AIDS	Percent	1990	0	0	0
Incidence	Ethiopia	Female	5-14 years	HIV/AIDS	Percent	1990	0	0	0
Incidence	Ethiopia	Both	5-14 years	HIV/AIDS	Percent	1990	0	0	0
Incidence	Ethiopia	Male	5-14 years	HIV/AIDS	Rate	1990	0	0	0
Incidence	Ethiopia	Female	5-14 years	HIV/AIDS	Rate	1990	0	0	0
Incidence	Ethiopia	Both	5-14 years	HIV/AIDS	Rate	1990	0	0	0
Incidence	Ethiopia	Male	15-49 years	HIV/AIDS	Number	1990	61194.7	82589.8	43319.4
Incidence	Ethiopia	Female	15-49 years	HIV/AIDS	Number	1990	92060.3	124044	68390.4
Incidence	Ethiopia	Both	15-49 years	HIV/AIDS	Number	1990	153255	199753	115672
Incidence	Ethiopia	Male	15-49 years	HIV/AIDS	Percent	1990	0.00112281	0.00153365	0.0007875
Incidence	Ethiopia	Female	15-49 years	HIV/AIDS	Percent	1990	0.00145886	0.00199532	0.00105953
Incidence	Ethiopia	Both	15-49 years	HIV/AIDS	Percent	1990	0.00130312	0.00173318	0.000963299
Incidence	Ethiopia	Male	15-49 years	HIV/AIDS	Rate	1990	575.918	777.273	407.69
Incidence	Ethiopia	Female	15-49 years	HIV/AIDS	Rate	1990	806.251	1086.36	598.953
Incidence	Ethiopia	Both	15-49 years	HIV/AIDS	Rate	1990	695.226	906.158	524.735
Incidence	Ethiopia	Male	50-69 years	HIV/AIDS	Number	1990	6359.46	9611.23	3588.77
Incidence	Ethiopia	Female	50-69 years	HIV/AIDS	Number	1990	6231.65	9962.69	3485.81
Incidence	Ethiopia	Both	50-69 years	HIV/AIDS	Number	1990	12591.1	17970.8	8204.65
Incidence	Ethiopia	Male	50-69 years	HIV/AIDS	Percent	1990	0.000670212	0.00101301	0.000377255
Incidence	Ethiopia	Female	50-69 years	HIV/AIDS	Percent	1990	0.00065488	0.0010601	0.000370731
Incidence	Ethiopia	Both	50-69 years	HIV/AIDS	Percent	1990	0.000662448	0.000950789	0.000426953
Incidence	Ethiopia	Male	50-69 years	HIV/AIDS	Rate	1990	328.531	496.518	185.397
Incidence	Ethiopia	Female	50-69 years	HIV/AIDS	Rate	1990	347.22	555.109	194.225
Incidence	Ethiopia	Both	50-69 years	HIV/AIDS	Rate	1990	337.522	481.732	219.937
Incidence	Ethiopia	Male	Age-standardized	HIV/AIDS	Percent	1990	0.00069289	0.000936953	0.000491157
Incidence	Ethiopia	Female	Age-standardized	HIV/AIDS	Percent	1990	0.000804517	0.00110228	0.000587935
Incidence	Ethiopia	Both	Age-standardized	HIV/AIDS	Percent	1990	0.000753596	0.00101044	0.000554988
Incidence	Ethiopia	Male	Age-standardized	HIV/AIDS	Rate	1990	380.648	515.055	270.822
Incidence	Ethiopia	Female	Age-standardized	HIV/AIDS	Rate	1990	472.861	641.123	345.677
Incidence	Ethiopia	Both	Age-standardized	HIV/AIDS	Rate	1990	428.463	562.762	319.085
Incidence	Eritrea	Male	Under 5	HIV/AIDS	Number	1990	94.5745	242.043	32.647
Incidence	Eritrea	Female	Under 5	HIV/AIDS	Number	1990	89.2309	229.302	31.9466
Incidence	Eritrea	Both	Under 5	HIV/AIDS	Number	1990	183.805	474.857	64.8215
Incidence	Eritrea	Male	Under 5	HIV/AIDS	Percent	1990	3.52305e-05	9.28619e-05	1.2216e-05
Incidence	Eritrea	Female	Under 5	HIV/AIDS	Percent	1990	3.20757e-05	8.46387e-05	1.11262e-05
Incidence	Eritrea	Both	Under 5	HIV/AIDS	Percent	1990	3.36183e-05	8.93031e-05	1.16126e-05
Incidence	Eritrea	Male	Under 5	HIV/AIDS	Rate	1990	34.192	87.5071	11.803
Incidence	Eritrea	Female	Under 5	HIV/AIDS	Rate	1990	33.4474	85.9516	11.9749
Incidence	Eritrea	Both	Under 5	HIV/AIDS	Rate	1990	33.8264	87.3897	11.9293
Incidence	Eritrea	Male	All Ages	HIV/AIDS	Number	1990	1104.91	2481.31	433.845
Incidence	Eritrea	Female	All Ages	HIV/AIDS	Number	1990	1576.21	3649.91	634.303
Incidence	Eritrea	Both	All Ages	HIV/AIDS	Number	1990	2681.12	5932.86	1107.72
Incidence	Eritrea	Male	All Ages	HIV/AIDS	Percent	1990	0.000109088	0.000243117	4.35458e-05
Incidence	Eritrea	Female	All Ages	HIV/AIDS	Percent	1990	0.000151029	0.000351212	6.09016e-05
Incidence	Eritrea	Both	All Ages	HIV/AIDS	Percent	1990	0.000130366	0.000290171	5.36213e-05
Incidence	Eritrea	Male	All Ages	HIV/AIDS	Rate	1990	76.5844	171.986	30.0709
Incidence	Eritrea	Female	All Ages	HIV/AIDS	Rate	1990	108.662	251.62	43.728
Incidence	Eritrea	Both	All Ages	HIV/AIDS	Rate	1990	92.6664	205.055	38.2855
Incidence	Eritrea	Male	5-14 years	HIV/AIDS	Number	1990	0	0	0
Incidence	Eritrea	Female	5-14 years	HIV/AIDS	Number	1990	0	0	0
Incidence	Eritrea	Both	5-14 years	HIV/AIDS	Number	1990	0	0	0
Incidence	Eritrea	Male	5-14 years	HIV/AIDS	Percent	1990	0	0	0
Incidence	Eritrea	Female	5-14 years	HIV/AIDS	Percent	1990	0	0	0
Incidence	Eritrea	Both	5-14 years	HIV/AIDS	Percent	1990	0	0	0
Incidence	Eritrea	Male	5-14 years	HIV/AIDS	Rate	1990	0	0	0
Incidence	Eritrea	Female	5-14 years	HIV/AIDS	Rate	1990	0	0	0
Incidence	Eritrea	Both	5-14 years	HIV/AIDS	Rate	1990	0	0	0
Incidence	Eritrea	Male	15-49 years	HIV/AIDS	Number	1990	938.762	2055.11	372.161
Incidence	Eritrea	Female	15-49 years	HIV/AIDS	Number	1990	1390.51	3218.35	565.648
Incidence	Eritrea	Both	15-49 years	HIV/AIDS	Number	1990	2329.28	5159.3	968.538
Incidence	Eritrea	Male	15-49 years	HIV/AIDS	Percent	1990	0.000225819	0.000496191	9.21447e-05
Incidence	Eritrea	Female	15-49 years	HIV/AIDS	Percent	1990	0.000328159	0.000743596	0.000130989
Incidence	Eritrea	Both	15-49 years	HIV/AIDS	Percent	1990	0.000277458	0.000608454	0.000115846
Incidence	Eritrea	Male	15-49 years	HIV/AIDS	Rate	1990	145.603	318.75	57.7225
Incidence	Eritrea	Female	15-49 years	HIV/AIDS	Rate	1990	211.139	488.681	85.8891
Incidence	Eritrea	Both	15-49 years	HIV/AIDS	Rate	1990	178.719	395.858	74.3131
Incidence	Eritrea	Male	50-69 years	HIV/AIDS	Number	1990	65.9208	153.257	23.6068
Incidence	Eritrea	Female	50-69 years	HIV/AIDS	Number	1990	90.4061	218.327	29.7865
Incidence	Eritrea	Both	50-69 years	HIV/AIDS	Number	1990	156.327	362.764	59.1702
Incidence	Eritrea	Male	50-69 years	HIV/AIDS	Percent	1990	0.000137987	0.000322656	4.86536e-05
Incidence	Eritrea	Female	50-69 years	HIV/AIDS	Percent	1990	0.000146371	0.00036482	4.92551e-05
Incidence	Eritrea	Both	50-69 years	HIV/AIDS	Percent	1990	0.000142686	0.00034343	5.26414e-05
Incidence	Eritrea	Male	50-69 years	HIV/AIDS	Rate	1990	81.7156	189.978	29.2631
Incidence	Eritrea	Female	50-69 years	HIV/AIDS	Rate	1990	87.8393	212.128	28.9408
Incidence	Eritrea	Both	50-69 years	HIV/AIDS	Rate	1990	85.1486	197.591	32.229
Incidence	Eritrea	Male	Age-standardized	HIV/AIDS	Percent	1990	0.000140764	0.000316001	5.63717e-05
Incidence	Eritrea	Female	Age-standardized	HIV/AIDS	Percent	1990	0.000179156	0.000407226	7.20374e-05
Incidence	Eritrea	Both	Age-standardized	HIV/AIDS	Percent	1990	0.000160014	0.000355617	6.67472e-05
Incidence	Eritrea	Male	Age-standardized	HIV/AIDS	Rate	1990	94.1889	210.874	36.7927
Incidence	Eritrea	Female	Age-standardized	HIV/AIDS	Rate	1990	122.288	280.48	48.5438
Incidence	Eritrea	Both	Age-standardized	HIV/AIDS	Rate	1990	108.154	240.581	44.9621
Incidence	Eritrea	Male	Under 5	HIV/AIDS	Number	1991	125.306	269.912	59.257
Incidence	Eritrea	Female	Under 5	HIV/AIDS	Number	1991	120.748	262.988	57.0855
Incidence	Eritrea	Both	Under 5	HIV/AIDS	Number	1991	246.054	533.473	117.59
Incidence	Eritrea	Male	Under 5	HIV/AIDS	Percent	1991	6.14089e-05	0.00013524	2.90723e-05
Incidence	Eritrea	Female	Under 5	HIV/AIDS	Percent	1991	5.73281e-05	0.000123282	2.7428e-05
Incidence	Eritrea	Both	Under 5	HIV/AIDS	Percent	1991	5.93273e-05	0.000128147	2.85969e-05
Incidence	Eritrea	Male	Under 5	HIV/AIDS	Rate	1991	56.8218	122.396	26.871
Incidence	Eritrea	Female	Under 5	HIV/AIDS	Rate	1991	56.8883	123.902	26.8948
Incidence	Eritrea	Both	Under 5	HIV/AIDS	Rate	1991	56.8544	123.267	27.171
Incidence	Eritrea	Male	All Ages	HIV/AIDS	Number	1991	1280.54	2259.87	693.304
Incidence	Eritrea	Female	All Ages	HIV/AIDS	Number	1991	1971.37	3420.79	1145.05
Incidence	Eritrea	Both	All Ages	HIV/AIDS	Number	1991	3251.91	5542.11	1871.17
Incidence	Eritrea	Male	All Ages	HIV/AIDS	Percent	1991	0.000164768	0.00029181	9.02227e-05
Incidence	Eritrea	Female	All Ages	HIV/AIDS	Percent	1991	0.000246483	0.000426018	0.000141196
Incidence	Eritrea	Both	All Ages	HIV/AIDS	Percent	1991	0.000206202	0.000355902	0.000117872
Incidence	Eritrea	Male	All Ages	HIV/AIDS	Rate	1991	108.93	192.238	58.9765
Incidence	Eritrea	Female	All Ages	HIV/AIDS	Rate	1991	165.961	287.98	96.3962
Incidence	Eritrea	Both	All Ages	HIV/AIDS	Rate	1991	137.594	234.496	79.1724
Incidence	Eritrea	Male	5-14 years	HIV/AIDS	Number	1991	0	0	0
Incidence	Eritrea	Female	5-14 years	HIV/AIDS	Number	1991	0	0	0
Incidence	Eritrea	Both	5-14 years	HIV/AIDS	Number	1991	0	0	0
Incidence	Eritrea	Male	5-14 years	HIV/AIDS	Percent	1991	0	0	0
Incidence	Eritrea	Female	5-14 years	HIV/AIDS	Percent	1991	0	0	0
Incidence	Eritrea	Both	5-14 years	HIV/AIDS	Percent	1991	0	0	0
Incidence	Eritrea	Male	5-14 years	HIV/AIDS	Rate	1991	0	0	0
Incidence	Eritrea	Female	5-14 years	HIV/AIDS	Rate	1991	0	0	0
Incidence	Eritrea	Both	5-14 years	HIV/AIDS	Rate	1991	0	0	0
Incidence	Eritrea	Male	15-49 years	HIV/AIDS	Number	1991	1072.38	1859.56	593.863
Incidence	Eritrea	Female	15-49 years	HIV/AIDS	Number	1991	1728.6	2941.71	1015.82
Incidence	Eritrea	Both	15-49 years	HIV/AIDS	Number	1991	2800.97	4727.95	1642.15
Incidence	Eritrea	Male	15-49 years	HIV/AIDS	Percent	1991	0.000333956	0.000584241	0.000181261
Incidence	Eritrea	Female	15-49 years	HIV/AIDS	Percent	1991	0.000531372	0.000908163	0.000303643
Incidence	Eritrea	Both	15-49 years	HIV/AIDS	Percent	1991	0.000433277	0.000740636	0.000253613
Incidence	Eritrea	Male	15-49 years	HIV/AIDS	Rate	1991	203.806	353.411	112.864
Incidence	Eritrea	Female	15-49 years	HIV/AIDS	Rate	1991	319.278	543.345	187.625
Incidence	Eritrea	Both	15-49 years	HIV/AIDS	Rate	1991	262.366	442.864	153.819
Incidence	Eritrea	Male	50-69 years	HIV/AIDS	Number	1991	75.1574	146.611	35.1071
Incidence	Eritrea	Female	50-69 years	HIV/AIDS	Number	1991	112.99	220.132	48.3559
Incidence	Eritrea	Both	50-69 years	HIV/AIDS	Number	1991	188.147	342.461	89.0763
Incidence	Eritrea	Male	50-69 years	HIV/AIDS	Percent	1991	0.000207413	0.000404163	9.52374e-05
Incidence	Eritrea	Female	50-69 years	HIV/AIDS	Percent	1991	0.000233512	0.000462769	0.000101178
Incidence	Eritrea	Both	50-69 years	HIV/AIDS	Percent	1991	0.000222301	0.000418444	0.000108919
Incidence	Eritrea	Male	50-69 years	HIV/AIDS	Rate	1991	114.663	223.676	53.5609
Incidence	Eritrea	Female	50-69 years	HIV/AIDS	Rate	1991	133.57	260.227	57.1634
Incidence	Eritrea	Both	50-69 years	HIV/AIDS	Rate	1991	125.316	228.097	59.3294
Incidence	Eritrea	Male	Age-standardized	HIV/AIDS	Percent	1991	0.000210444	0.000368385	0.00011466
Incidence	Eritrea	Female	Age-standardized	HIV/AIDS	Percent	1991	0.000289016	0.000494456	0.000164482
Incidence	Eritrea	Both	Age-standardized	HIV/AIDS	Percent	1991	0.000250302	0.000434031	0.000143252
Incidence	Eritrea	Male	Age-standardized	HIV/AIDS	Rate	1991	132.777	234.204	70.9178
Incidence	Eritrea	Female	Age-standardized	HIV/AIDS	Rate	1991	185.57	319.842	106.046
Incidence	Eritrea	Both	Age-standardized	HIV/AIDS	Rate	1991	159.383	272.243	92.1698
Incidence	Kenya	Male	Under 5	HIV/AIDS	Number	1990	4414.77	5785.3	3106.5
Incidence	Kenya	Female	Under 5	HIV/AIDS	Number	1990	4350.28	5702.56	3055.89
Incidence	Kenya	Both	Under 5	HIV/AIDS	Number	1990	8765.06	11473.6	6089.43
Incidence	Kenya	Male	Under 5	HIV/AIDS	Percent	1990	0.000213203	0.000292008	0.000142995
Incidence	Kenya	Female	Under 5	HIV/AIDS	Percent	1990	0.000209129	0.000288056	0.000143176
Incidence	Kenya	Both	Under 5	HIV/AIDS	Percent	1990	0.000211159	0.000288927	0.000143502
Incidence	Kenya	Male	Under 5	HIV/AIDS	Rate	1990	201.324	263.823	141.664
Incidence	Kenya	Female	Under 5	HIV/AIDS	Rate	1990	201.193	263.734	141.33
Incidence	Kenya	Both	Under 5	HIV/AIDS	Rate	1990	201.259	263.451	139.823
Incidence	Kenya	Male	All Ages	HIV/AIDS	Number	1990	72249.8	91338.8	56244
Incidence	Kenya	Female	All Ages	HIV/AIDS	Number	1990	77956.5	97162	58234.6
Incidence	Kenya	Both	All Ages	HIV/AIDS	Number	1990	150206	170290	132034
Incidence	Kenya	Male	All Ages	HIV/AIDS	Percent	1990	0.000934338	0.00119463	0.000718526
Incidence	Kenya	Female	All Ages	HIV/AIDS	Percent	1990	0.000949499	0.00119718	0.000709321
Incidence	Kenya	Both	All Ages	HIV/AIDS	Percent	1990	0.000942151	0.00108047	0.000821865
Incidence	Kenya	Male	All Ages	HIV/AIDS	Rate	1990	627.372	793.129	488.388
Incidence	Kenya	Female	All Ages	HIV/AIDS	Rate	1990	667.302	831.7	498.484
Incidence	Kenya	Both	All Ages	HIV/AIDS	Rate	1990	647.48	734.053	569.145
Incidence	Kenya	Male	5-14 years	HIV/AIDS	Number	1990	0	0	0
Incidence	Kenya	Female	5-14 years	HIV/AIDS	Number	1990	0	0	0
Incidence	Kenya	Both	5-14 years	HIV/AIDS	Number	1990	0	0	0
Incidence	Kenya	Male	5-14 years	HIV/AIDS	Percent	1990	0	0	0
Incidence	Kenya	Female	5-14 years	HIV/AIDS	Percent	1990	0	0	0
Incidence	Kenya	Both	5-14 years	HIV/AIDS	Percent	1990	0	0	0
Incidence	Kenya	Male	5-14 years	HIV/AIDS	Rate	1990	0	0	0
Incidence	Kenya	Female	5-14 years	HIV/AIDS	Rate	1990	0	0	0
Incidence	Kenya	Both	5-14 years	HIV/AIDS	Rate	1990	0	0	0
Incidence	Kenya	Male	15-49 years	HIV/AIDS	Number	1990	62458	80566.7	47166
Incidence	Kenya	Female	15-49 years	HIV/AIDS	Number	1990	69350.5	85920.3	52237.2
Incidence	Kenya	Both	15-49 years	HIV/AIDS	Number	1990	131808	149538	115746
Incidence	Kenya	Male	15-49 years	HIV/AIDS	Percent	1990	0.00212771	0.00275478	0.0015744
Incidence	Kenya	Female	15-49 years	HIV/AIDS	Percent	1990	0.00208805	0.0026106	0.00154507
Incidence	Kenya	Both	15-49 years	HIV/AIDS	Percent	1990	0.00210669	0.00243125	0.00181061
Incidence	Kenya	Male	15-49 years	HIV/AIDS	Rate	1990	1255.34	1619.31	947.99
Incidence	Kenya	Female	15-49 years	HIV/AIDS	Rate	1990	1339.45	1659.49	1008.92
Incidence	Kenya	Both	15-49 years	HIV/AIDS	Rate	1990	1298.24	1472.86	1140.03
Incidence	Kenya	Male	50-69 years	HIV/AIDS	Number	1990	4638.05	7101.92	2855.74
Incidence	Kenya	Female	50-69 years	HIV/AIDS	Number	1990	3896.89	5933.43	2207.65
Incidence	Kenya	Both	50-69 years	HIV/AIDS	Number	1990	8534.94	11135	6049.64
Incidence	Kenya	Male	50-69 years	HIV/AIDS	Percent	1990	0.00117231	0.00177704	0.000708226
Incidence	Kenya	Female	50-69 years	HIV/AIDS	Percent	1990	0.000867482	0.00133595	0.000475532
Incidence	Kenya	Both	50-69 years	HIV/AIDS	Percent	1990	0.00101027	0.00134662	0.000698244
Incidence	Kenya	Male	50-69 years	HIV/AIDS	Rate	1990	655.259	1003.35	403.456
Incidence	Kenya	Female	50-69 years	HIV/AIDS	Rate	1990	525.143	799.586	297.502
Incidence	Kenya	Both	50-69 years	HIV/AIDS	Rate	1990	588.665	767.996	417.251
Incidence	Kenya	Male	Age-standardized	HIV/AIDS	Percent	1990	0.00125194	0.00161745	0.000943835
Incidence	Kenya	Female	Age-standardized	HIV/AIDS	Percent	1990	0.00113429	0.00144032	0.000848795
Incidence	Kenya	Both	Age-standardized	HIV/AIDS	Percent	1990	0.00119166	0.00137095	0.00103392
Incidence	Kenya	Male	Age-standardized	HIV/AIDS	Rate	1990	794.182	1028.33	601.767
Incidence	Kenya	Female	Age-standardized	HIV/AIDS	Rate	1990	764.413	960.147	566.543
Incidence	Kenya	Both	Age-standardized	HIV/AIDS	Rate	1990	779.782	891.195	680.822
Incidence	Rwanda	Male	Under 5	HIV/AIDS	Number	1990	769.768	1582.24	300.01
Incidence	Rwanda	Female	Under 5	HIV/AIDS	Number	1990	758.388	1542.86	288.535
Incidence	Rwanda	Both	Under 5	HIV/AIDS	Number	1990	1528.16	3092.99	590.308
Incidence	Rwanda	Male	Under 5	HIV/AIDS	Percent	1990	0.000119634	0.000245625	4.69715e-05
Incidence	Rwanda	Female	Under 5	HIV/AIDS	Percent	1990	0.000110333	0.000223917	4.26212e-05
Incidence	Rwanda	Both	Under 5	HIV/AIDS	Percent	1990	0.000114807	0.000231919	4.49575e-05
Incidence	Rwanda	Male	Under 5	HIV/AIDS	Rate	1990	111.432	229.044	43.4295
Incidence	Rwanda	Female	Under 5	HIV/AIDS	Rate	1990	109.727	223.227	41.7465
Incidence	Rwanda	Both	Under 5	HIV/AIDS	Rate	1990	110.579	223.811	42.7152
Incidence	Rwanda	Male	All Ages	HIV/AIDS	Number	1990	8758.65	15809.7	4163.89
Incidence	Rwanda	Female	All Ages	HIV/AIDS	Number	1990	10339	18581.2	5017.67
Incidence	Rwanda	Both	All Ages	HIV/AIDS	Number	1990	19097.6	33668.3	9450.53
Incidence	Rwanda	Male	All Ages	HIV/AIDS	Percent	1990	0.000392617	0.000711336	0.000186826
Incidence	Rwanda	Female	All Ages	HIV/AIDS	Percent	1990	0.000408969	0.000731457	0.000198347
Incidence	Rwanda	Both	All Ages	HIV/AIDS	Percent	1990	0.000401256	0.000705028	0.000200544
Incidence	Rwanda	Male	All Ages	HIV/AIDS	Rate	1990	247.333	446.445	117.583
Incidence	Rwanda	Female	All Ages	HIV/AIDS	Rate	1990	277.509	498.74	134.68
Incidence	Rwanda	Both	All Ages	HIV/AIDS	Rate	1990	262.804	463.312	130.05
Incidence	Rwanda	Male	5-14 years	HIV/AIDS	Number	1990	0	0	0
Incidence	Rwanda	Female	5-14 years	HIV/AIDS	Number	1990	0	0	0
Incidence	Rwanda	Both	5-14 years	HIV/AIDS	Number	1990	0	0	0
Incidence	Rwanda	Male	5-14 years	HIV/AIDS	Percent	1990	0	0	0
Incidence	Rwanda	Female	5-14 years	HIV/AIDS	Percent	1990	0	0	0
Incidence	Rwanda	Both	5-14 years	HIV/AIDS	Percent	1990	0	0	0
Incidence	Rwanda	Male	5-14 years	HIV/AIDS	Rate	1990	0	0	0
Incidence	Rwanda	Female	5-14 years	HIV/AIDS	Rate	1990	0	0	0
Incidence	Rwanda	Both	5-14 years	HIV/AIDS	Rate	1990	0	0	0
Incidence	Rwanda	Male	15-49 years	HIV/AIDS	Number	1990	7299.61	13148.5	3503.67
Incidence	Rwanda	Female	15-49 years	HIV/AIDS	Number	1990	8863.51	15556.4	4407.81
Incidence	Rwanda	Both	15-49 years	HIV/AIDS	Number	1990	16163.1	27956.7	8157.85
Incidence	Rwanda	Male	15-49 years	HIV/AIDS	Percent	1990	0.000859359	0.00157022	0.000415902
Incidence	Rwanda	Female	15-49 years	HIV/AIDS	Percent	1990	0.000891573	0.00156684	0.000443481
Incidence	Rwanda	Both	15-49 years	HIV/AIDS	Percent	1990	0.000876548	0.00152196	0.000444264
Incidence	Rwanda	Male	15-49 years	HIV/AIDS	Rate	1990	471.984	850.165	226.543
Incidence	Rwanda	Female	15-49 years	HIV/AIDS	Rate	1990	542.023	951.305	269.547
Incidence	Rwanda	Both	15-49 years	HIV/AIDS	Rate	1990	507.98	878.634	256.388
Incidence	Rwanda	Male	50-69 years	HIV/AIDS	Number	1990	592.781	1162.1	260.022
Incidence	Rwanda	Female	50-69 years	HIV/AIDS	Number	1990	662.677	1254.92	269.86
Incidence	Rwanda	Both	50-69 years	HIV/AIDS	Number	1990	1255.46	2281.44	576.073
Incidence	Rwanda	Male	50-69 years	HIV/AIDS	Percent	1990	0.000481412	0.000944978	0.00021311
Incidence	Rwanda	Female	50-69 years	HIV/AIDS	Percent	1990	0.000398875	0.0007713	0.000163012
Incidence	Rwanda	Both	50-69 years	HIV/AIDS	Percent	1990	0.000433846	0.000779836	0.00020048
Incidence	Rwanda	Male	50-69 years	HIV/AIDS	Rate	1990	250.204	490.504	109.751
Incidence	Rwanda	Female	50-69 years	HIV/AIDS	Rate	1990	223.66	423.549	91.0805
Incidence	Rwanda	Both	50-69 years	HIV/AIDS	Rate	1990	235.455	427.872	108.04
Incidence	Rwanda	Male	Age-standardized	HIV/AIDS	Percent	1990	0.000500162	0.000910878	0.000243526
Incidence	Rwanda	Female	Age-standardized	HIV/AIDS	Percent	1990	0.00048928	0.000863517	0.000238309
Incidence	Rwanda	Both	Age-standardized	HIV/AIDS	Percent	1990	0.000493745	0.00085963	0.000250205
Incidence	Rwanda	Male	Age-standardized	HIV/AIDS	Rate	1990	295.627	535.897	141.333
Incidence	Rwanda	Female	Age-standardized	HIV/AIDS	Rate	1990	314.295	555.615	151.846
Incidence	Rwanda	Both	Age-standardized	HIV/AIDS	Rate	1990	304.986	536.831	152.315
Incidence	Tanzania	Male	Under 5	HIV/AIDS	Number	1992	11899.8	15811.3	8454.57
Incidence	Tanzania	Female	Under 5	HIV/AIDS	Number	1992	12114.7	16065.7	8730.97
Incidence	Tanzania	Both	Under 5	HIV/AIDS	Number	1992	24014.6	31657.6	17263.3
Incidence	Tanzania	Male	Under 5	HIV/AIDS	Percent	1992	0.000521125	0.000704059	0.000366938
Incidence	Tanzania	Female	Under 5	HIV/AIDS	Percent	1992	0.000519746	0.000698108	0.00036954
Incidence	Tanzania	Both	Under 5	HIV/AIDS	Percent	1992	0.000520392	0.00069998	0.000369472
Incidence	Tanzania	Male	Under 5	HIV/AIDS	Rate	1992	464.016	616.538	329.674
Incidence	Tanzania	Female	Under 5	HIV/AIDS	Rate	1992	479.415	635.764	345.509
Incidence	Tanzania	Both	Under 5	HIV/AIDS	Rate	1992	471.659	621.772	339.06
Incidence	Tanzania	Male	All Ages	HIV/AIDS	Number	1992	79211	106943	57577.6
Incidence	Tanzania	Female	All Ages	HIV/AIDS	Number	1992	95966.4	129533	67198.6
Incidence	Tanzania	Both	All Ages	HIV/AIDS	Number	1992	175177	228657	130896
Incidence	Tanzania	Male	All Ages	HIV/AIDS	Percent	1992	0.000946988	0.00128139	0.000690206
Incidence	Tanzania	Female	All Ages	HIV/AIDS	Percent	1992	0.00104999	0.00142891	0.000741802
Incidence	Tanzania	Both	All Ages	HIV/AIDS	Percent	1992	0.00100077	0.00133088	0.000747444
Incidence	Tanzania	Male	All Ages	HIV/AIDS	Rate	1992	593.194	800.875	431.186
Incidence	Tanzania	Female	All Ages	HIV/AIDS	Rate	1992	682.586	921.336	477.967
Incidence	Tanzania	Both	All Ages	HIV/AIDS	Rate	1992	639.041	834.131	477.502
Incidence	Tanzania	Male	5-14 years	HIV/AIDS	Number	1992	0	0	0
Incidence	Tanzania	Female	5-14 years	HIV/AIDS	Number	1992	0	0	0
Incidence	Tanzania	Both	5-14 years	HIV/AIDS	Number	1992	0	0	0
Incidence	Tanzania	Male	5-14 years	HIV/AIDS	Percent	1992	0	0	0
Incidence	Tanzania	Female	5-14 years	HIV/AIDS	Percent	1992	0	0	0
Incidence	Tanzania	Both	5-14 years	HIV/AIDS	Percent	1992	0	0	0
Incidence	Tanzania	Male	5-14 years	HIV/AIDS	Rate	1992	0	0	0
Incidence	Tanzania	Female	5-14 years	HIV/AIDS	Rate	1992	0	0	0
Incidence	Tanzania	Both	5-14 years	HIV/AIDS	Rate	1992	0	0	0
Incidence	Tanzania	Male	15-49 years	HIV/AIDS	Number	1992	60144.1	83787.5	41727.7
Incidence	Tanzania	Female	15-49 years	HIV/AIDS	Number	1992	77842.2	105766	54038.4
Incidence	Tanzania	Both	15-49 years	HIV/AIDS	Number	1992	137986	182670	101518
Incidence	Tanzania	Male	15-49 years	HIV/AIDS	Percent	1992	0.00190539	0.0026846	0.00130364
Incidence	Tanzania	Female	15-49 years	HIV/AIDS	Percent	1992	0.00204768	0.00282922	0.00139603
Incidence	Tanzania	Both	15-49 years	HIV/AIDS	Percent	1992	0.00198313	0.00269188	0.00147224
Incidence	Tanzania	Male	15-49 years	HIV/AIDS	Rate	1992	1056.85	1472.32	733.24
Incidence	Tanzania	Female	15-49 years	HIV/AIDS	Rate	1992	1213.46	1648.76	842.391
Incidence	Tanzania	Both	15-49 years	HIV/AIDS	Rate	1992	1139.84	1508.95	838.591
Incidence	Tanzania	Male	50-69 years	HIV/AIDS	Number	1992	6051.61	9218.31	3533.89
Incidence	Tanzania	Female	50-69 years	HIV/AIDS	Number	1992	5468.18	8746.98	2880.19
Incidence	Tanzania	Both	50-69 years	HIV/AIDS	Number	1992	11519.8	16601.5	7449.15
Incidence	Tanzania	Male	50-69 years	HIV/AIDS	Percent	1992	0.00116124	0.00178856	0.000673981
Incidence	Tanzania	Female	50-69 years	HIV/AIDS	Percent	1992	0.000963444	0.00154226	0.000505987
Incidence	Tanzania	Both	50-69 years	HIV/AIDS	Percent	1992	0.00105807	0.00152244	0.000680242
Incidence	Tanzania	Male	50-69 years	HIV/AIDS	Rate	1992	601.458	916.191	351.227
Incidence	Tanzania	Female	50-69 years	HIV/AIDS	Rate	1992	520.33	832.326	274.067
Incidence	Tanzania	Both	50-69 years	HIV/AIDS	Rate	1992	560.011	807.047	362.125
Incidence	Tanzania	Male	Age-standardized	HIV/AIDS	Percent	1992	0.00118889	0.0016624	0.000840968
Incidence	Tanzania	Female	Age-standardized	HIV/AIDS	Percent	1992	0.00117452	0.0016058	0.000817301
Incidence	Tanzania	Both	Age-standardized	HIV/AIDS	Percent	1992	0.00118301	0.00160303	0.000877799
Incidence	Tanzania	Male	Age-standardized	HIV/AIDS	Rate	1992	702.668	975.46	501.373
Incidence	Tanzania	Female	Age-standardized	HIV/AIDS	Rate	1992	727.524	983.226	501.706
Incidence	Tanzania	Both	Age-standardized	HIV/AIDS	Rate	1992	716.616	956.235	534.158
Incidence	Uganda	Male	Age-standardized	HIV/AIDS	Percent	1990	0.000934298	0.00184938	0.000445692
Incidence	Uganda	Female	Age-standardized	HIV/AIDS	Percent	1990	0.00101187	0.00194449	0.000468791
Incidence	Uganda	Both	Age-standardized	HIV/AIDS	Percent	1990	0.0009767	0.00191348	0.000467017
Incidence	Uganda	Male	Age-standardized	HIV/AIDS	Rate	1990	620.278	1251.35	292.089
Incidence	Uganda	Female	Age-standardized	HIV/AIDS	Rate	1990	724.795	1389.56	332.194
Incidence	Uganda	Both	Age-standardized	HIV/AIDS	Rate	1990	674.547	1320.11	318.372
Incidence	Ethiopia	Male	Under 5	HIV/AIDS	Number	1991	15224.1	20799	10913.8
Incidence	Ethiopia	Female	Under 5	HIV/AIDS	Number	1991	14675	20107.5	10443
Incidence	Ethiopia	Both	Under 5	HIV/AIDS	Number	1991	29899	41002.2	21452.5
Incidence	Ethiopia	Male	Under 5	HIV/AIDS	Percent	1991	0.000341522	0.000476891	0.000243626
Incidence	Ethiopia	Female	Under 5	HIV/AIDS	Percent	1991	0.000323322	0.000454576	0.000230595
Incidence	Ethiopia	Both	Under 5	HIV/AIDS	Percent	1991	0.00033233	0.000466317	0.000236027
Incidence	Ethiopia	Male	Under 5	HIV/AIDS	Rate	1991	286.915	391.981	205.683
Incidence	Ethiopia	Female	Under 5	HIV/AIDS	Rate	1991	288.44	395.217	205.259
Incidence	Ethiopia	Both	Under 5	HIV/AIDS	Rate	1991	287.661	394.486	206.396
Incidence	Ethiopia	Male	All Ages	HIV/AIDS	Number	1991	85975.7	109111	65600.6
Incidence	Ethiopia	Female	All Ages	HIV/AIDS	Number	1991	120436	153953	94100.8
Incidence	Ethiopia	Both	All Ages	HIV/AIDS	Number	1991	206411	258623	164219
Incidence	Ethiopia	Male	All Ages	HIV/AIDS	Percent	1991	0.000555275	0.000708899	0.000418381
Incidence	Ethiopia	Female	All Ages	HIV/AIDS	Percent	1991	0.000732739	0.000944902	0.000568636
Incidence	Ethiopia	Both	All Ages	HIV/AIDS	Percent	1991	0.000646649	0.000813086	0.000510889
Incidence	Ethiopia	Male	All Ages	HIV/AIDS	Rate	1991	319.623	405.63	243.876
Incidence	Ethiopia	Female	All Ages	HIV/AIDS	Rate	1991	450.332	575.657	351.86
Incidence	Ethiopia	Both	All Ages	HIV/AIDS	Rate	1991	384.788	482.119	306.134
Incidence	Ethiopia	Male	5-14 years	HIV/AIDS	Number	1991	0	0	0
Incidence	Ethiopia	Female	5-14 years	HIV/AIDS	Number	1991	0	0	0
Incidence	Ethiopia	Both	5-14 years	HIV/AIDS	Number	1991	0	0	0
Incidence	Ethiopia	Male	5-14 years	HIV/AIDS	Percent	1991	0	0	0
Incidence	Ethiopia	Female	5-14 years	HIV/AIDS	Percent	1991	0	0	0
Incidence	Ethiopia	Both	5-14 years	HIV/AIDS	Percent	1991	0	0	0
Incidence	Ethiopia	Male	5-14 years	HIV/AIDS	Rate	1991	0	0	0
Incidence	Ethiopia	Female	5-14 years	HIV/AIDS	Rate	1991	0	0	0
Incidence	Ethiopia	Both	5-14 years	HIV/AIDS	Rate	1991	0	0	0
Incidence	Ethiopia	Male	15-49 years	HIV/AIDS	Number	1991	63418.3	81547.2	47493.1
Incidence	Ethiopia	Female	15-49 years	HIV/AIDS	Number	1991	98684	125482	77139.9
Incidence	Ethiopia	Both	15-49 years	HIV/AIDS	Number	1991	162102	201846	129274
Incidence	Ethiopia	Male	15-49 years	HIV/AIDS	Percent	1991	0.0011332	0.00147446	0.000839182
Incidence	Ethiopia	Female	15-49 years	HIV/AIDS	Percent	1991	0.00151324	0.00195905	0.00116478
Incidence	Ethiopia	Both	15-49 years	HIV/AIDS	Percent	1991	0.00133773	0.00167036	0.00105248
Incidence	Ethiopia	Male	15-49 years	HIV/AIDS	Rate	1991	566.907	728.964	424.549
Incidence	Ethiopia	Female	15-49 years	HIV/AIDS	Rate	1991	826.933	1051.49	646.402
Incidence	Ethiopia	Both	15-49 years	HIV/AIDS	Rate	1991	701.121	873.021	559.131
Incidence	Ethiopia	Male	50-69 years	HIV/AIDS	Number	1991	6470.65	9406.09	3856.33
Incidence	Ethiopia	Female	50-69 years	HIV/AIDS	Number	1991	6543.06	10011.1	3834.11
Incidence	Ethiopia	Both	50-69 years	HIV/AIDS	Number	1991	13013.7	18204.5	8885.81
Incidence	Ethiopia	Male	50-69 years	HIV/AIDS	Percent	1991	0.000668838	0.000980918	0.000389047
Incidence	Ethiopia	Female	50-69 years	HIV/AIDS	Percent	1991	0.000684097	0.00105923	0.000400127
Incidence	Ethiopia	Both	50-69 years	HIV/AIDS	Percent	1991	0.000676352	0.000937064	0.000463852
Incidence	Ethiopia	Male	50-69 years	HIV/AIDS	Rate	1991	324.478	471.679	193.38
Incidence	Ethiopia	Female	50-69 years	HIV/AIDS	Rate	1991	359.023	549.318	210.38
Incidence	Ethiopia	Both	50-69 years	HIV/AIDS	Rate	1991	340.973	476.978	232.818
Incidence	Ethiopia	Male	Age-standardized	HIV/AIDS	Percent	1991	0.000703319	0.000910717	0.000527154
Incidence	Ethiopia	Female	Age-standardized	HIV/AIDS	Percent	1991	0.000841506	0.00109038	0.000649416
Incidence	Ethiopia	Both	Age-standardized	HIV/AIDS	Percent	1991	0.000778054	0.000980493	0.000615534
Incidence	Ethiopia	Male	Age-standardized	HIV/AIDS	Rate	1991	381.622	489.283	286.436
Incidence	Ethiopia	Female	Age-standardized	HIV/AIDS	Rate	1991	491.09	629.9	381.119
Incidence	Ethiopia	Both	Age-standardized	HIV/AIDS	Rate	1991	438.14	547.509	349.805
Incidence	Uganda	Male	Age-standardized	HIV/AIDS	Percent	1992	0.000738633	0.00112115	0.000430012
Incidence	Uganda	Female	Age-standardized	HIV/AIDS	Percent	1992	0.000868179	0.00128671	0.000489396
Incidence	Uganda	Both	Age-standardized	HIV/AIDS	Percent	1992	0.000808654	0.00114707	0.000470168
Incidence	Uganda	Male	Age-standardized	HIV/AIDS	Rate	1992	488.341	731.369	283.69
Incidence	Uganda	Female	Age-standardized	HIV/AIDS	Rate	1992	618.639	912.211	346.532
Incidence	Uganda	Both	Age-standardized	HIV/AIDS	Rate	1992	555.934	791.469	323.588
Incidence	Uganda	Male	Under 5	HIV/AIDS	Number	1990	15487.4	20581.1	11551.3
Incidence	Uganda	Female	Under 5	HIV/AIDS	Number	1990	17887.5	23469.4	13358.7
Incidence	Uganda	Both	Under 5	HIV/AIDS	Number	1990	33374.8	43916.2	25221.9
Incidence	Uganda	Male	Under 5	HIV/AIDS	Percent	1990	0.000751841	0.00100215	0.000549994
Incidence	Uganda	Female	Under 5	HIV/AIDS	Percent	1990	0.000840107	0.00112481	0.000615804
Incidence	Uganda	Both	Under 5	HIV/AIDS	Percent	1990	0.00079656	0.00104959	0.00058739
Incidence	Uganda	Male	Under 5	HIV/AIDS	Rate	1990	853.895	1134.74	636.883
Incidence	Uganda	Female	Under 5	HIV/AIDS	Rate	1990	988.482	1296.94	738.215
Incidence	Uganda	Both	Under 5	HIV/AIDS	Rate	1990	921.112	1212.04	696.098
Incidence	Uganda	Male	All Ages	HIV/AIDS	Number	1990	50849.2	92092.2	29178
Incidence	Uganda	Female	All Ages	HIV/AIDS	Number	1990	64767	114910	35161.8
Incidence	Uganda	Both	All Ages	HIV/AIDS	Number	1990	115616	205615	63917.5
Incidence	Uganda	Male	All Ages	HIV/AIDS	Percent	1990	0.000811603	0.00144188	0.000467617
Incidence	Uganda	Female	All Ages	HIV/AIDS	Percent	1990	0.000945749	0.00169584	0.000506837
Incidence	Uganda	Both	All Ages	HIV/AIDS	Percent	1990	0.000881585	0.00159083	0.000487905
Incidence	Uganda	Male	All Ages	HIV/AIDS	Rate	1990	594.486	1076.67	341.125
Incidence	Uganda	Female	All Ages	HIV/AIDS	Rate	1990	736.355	1306.45	399.765
Incidence	Uganda	Both	All Ages	HIV/AIDS	Rate	1990	666.411	1185.17	368.42
Incidence	Uganda	Male	5-14 years	HIV/AIDS	Number	1990	0	0	0
Incidence	Uganda	Female	5-14 years	HIV/AIDS	Number	1990	0	0	0
Incidence	Uganda	Both	5-14 years	HIV/AIDS	Number	1990	0	0	0
Incidence	Uganda	Male	5-14 years	HIV/AIDS	Percent	1990	0	0	0
Incidence	Uganda	Female	5-14 years	HIV/AIDS	Percent	1990	0	0	0
Incidence	Uganda	Both	5-14 years	HIV/AIDS	Percent	1990	0	0	0
Incidence	Uganda	Male	5-14 years	HIV/AIDS	Rate	1990	0	0	0
Incidence	Uganda	Female	5-14 years	HIV/AIDS	Rate	1990	0	0	0
Incidence	Uganda	Both	5-14 years	HIV/AIDS	Rate	1990	0	0	0
Incidence	Uganda	Male	15-49 years	HIV/AIDS	Number	1990	31728.6	66424.5	12952.9
Incidence	Uganda	Female	15-49 years	HIV/AIDS	Number	1990	43749.4	87671.8	17318.6
Incidence	Uganda	Both	15-49 years	HIV/AIDS	Number	1990	75478	152714	32123
Incidence	Uganda	Male	15-49 years	HIV/AIDS	Percent	1990	0.00146181	0.00305452	0.00061052
Incidence	Uganda	Female	15-49 years	HIV/AIDS	Percent	1990	0.00168602	0.00332818	0.000694981
Incidence	Uganda	Both	15-49 years	HIV/AIDS	Percent	1990	0.00158362	0.00317223	0.000680984
Incidence	Uganda	Male	15-49 years	HIV/AIDS	Rate	1990	882.722	1848	360.363
Incidence	Uganda	Female	15-49 years	HIV/AIDS	Rate	1990	1135.61	2275.71	449.542
Incidence	Uganda	Both	15-49 years	HIV/AIDS	Rate	1990	1013.55	2050.71	431.36
Incidence	Uganda	Male	50-69 years	HIV/AIDS	Number	1990	3062.52	6896.23	1148.99
Incidence	Uganda	Female	50-69 years	HIV/AIDS	Number	1990	2855.27	6348.92	998.037
Incidence	Uganda	Both	50-69 years	HIV/AIDS	Number	1990	5917.79	12760.3	2449
Incidence	Uganda	Male	50-69 years	HIV/AIDS	Percent	1990	0.000950794	0.00212463	0.000357009
Incidence	Uganda	Female	50-69 years	HIV/AIDS	Percent	1990	0.000812498	0.00185275	0.000281203
Incidence	Uganda	Both	50-69 years	HIV/AIDS	Percent	1990	0.000878505	0.00191391	0.000362718
Incidence	Uganda	Male	50-69 years	HIV/AIDS	Rate	1990	534.416	1203.41	200.502
Incidence	Uganda	Female	50-69 years	HIV/AIDS	Rate	1990	494.445	1099.44	172.829
Incidence	Uganda	Both	50-69 years	HIV/AIDS	Rate	1990	514.354	1109.08	212.859
Incidence	Tanzania	Male	Under 5	HIV/AIDS	Number	1990	9354.51	12681.3	6427.2
Incidence	Tanzania	Female	Under 5	HIV/AIDS	Number	1990	9367.86	12751.2	6449.57
Incidence	Tanzania	Both	Under 5	HIV/AIDS	Number	1990	18722.4	25298.1	12939.7
Incidence	Tanzania	Male	Under 5	HIV/AIDS	Percent	1990	0.000436406	0.000603099	0.000299709
Incidence	Tanzania	Female	Under 5	HIV/AIDS	Percent	1990	0.00042735	0.00059473	0.000291126
Incidence	Tanzania	Both	Under 5	HIV/AIDS	Percent	1990	0.00043177	0.000602117	0.000298366
Incidence	Tanzania	Male	Under 5	HIV/AIDS	Rate	1990	382.294	518.252	262.662
Incidence	Tanzania	Female	Under 5	HIV/AIDS	Rate	1990	389.081	529.602	267.874
Incidence	Tanzania	Both	Under 5	HIV/AIDS	Rate	1990	385.66	521.113	266.543
Incidence	Tanzania	Male	All Ages	HIV/AIDS	Number	1990	87169.4	126964	57116.6
Incidence	Tanzania	Female	All Ages	HIV/AIDS	Number	1990	98129.5	144956	61819.7
Incidence	Tanzania	Both	All Ages	HIV/AIDS	Number	1990	185299	263967	122375
Incidence	Tanzania	Male	All Ages	HIV/AIDS	Percent	1990	0.00110994	0.00167201	0.000712107
Incidence	Tanzania	Female	All Ages	HIV/AIDS	Percent	1990	0.00113614	0.00168343	0.000717636
Incidence	Tanzania	Both	All Ages	HIV/AIDS	Percent	1990	0.00112363	0.00161368	0.000751648
Incidence	Tanzania	Male	All Ages	HIV/AIDS	Rate	1990	691.702	1007.48	453.229
Incidence	Tanzania	Female	All Ages	HIV/AIDS	Rate	1990	738.571	1091.01	465.286
Incidence	Tanzania	Both	All Ages	HIV/AIDS	Rate	1990	715.756	1019.63	472.701
Incidence	Tanzania	Male	5-14 years	HIV/AIDS	Number	1990	0	0	0
Incidence	Tanzania	Female	5-14 years	HIV/AIDS	Number	1990	0	0	0
Incidence	Tanzania	Both	5-14 years	HIV/AIDS	Number	1990	0	0	0
Incidence	Tanzania	Male	5-14 years	HIV/AIDS	Percent	1990	0	0	0
Incidence	Tanzania	Female	5-14 years	HIV/AIDS	Percent	1990	0	0	0
Incidence	Tanzania	Both	5-14 years	HIV/AIDS	Percent	1990	0	0	0
Incidence	Tanzania	Male	5-14 years	HIV/AIDS	Rate	1990	0	0	0
Incidence	Tanzania	Female	5-14 years	HIV/AIDS	Rate	1990	0	0	0
Incidence	Tanzania	Both	5-14 years	HIV/AIDS	Rate	1990	0	0	0
Incidence	Tanzania	Male	15-49 years	HIV/AIDS	Number	1990	69296.1	105291	41775.4
Incidence	Tanzania	Female	15-49 years	HIV/AIDS	Number	1990	82340.3	123598	50931.3
Incidence	Tanzania	Both	15-49 years	HIV/AIDS	Number	1990	151636	219833	97594.8
Incidence	Tanzania	Male	15-49 years	HIV/AIDS	Percent	1990	0.00233984	0.00358364	0.00142376
Incidence	Tanzania	Female	15-49 years	HIV/AIDS	Percent	1990	0.0022872	0.00343607	0.00139959
Incidence	Tanzania	Both	15-49 years	HIV/AIDS	Percent	1990	0.00231082	0.00340614	0.00147594
Incidence	Tanzania	Male	15-49 years	HIV/AIDS	Rate	1990	1306.4	1984.98	787.566
Incidence	Tanzania	Female	15-49 years	HIV/AIDS	Rate	1990	1372.65	2060.43	849.048
Incidence	Tanzania	Both	15-49 years	HIV/AIDS	Rate	1990	1341.56	1944.91	863.442
Incidence	Tanzania	Male	50-69 years	HIV/AIDS	Number	1990	7194.16	12002	3794.95
Incidence	Tanzania	Female	50-69 years	HIV/AIDS	Number	1990	5847.26	9775.81	2807.18
Incidence	Tanzania	Both	50-69 years	HIV/AIDS	Number	1990	13041.4	20312.2	7689.65
Incidence	Tanzania	Male	50-69 years	HIV/AIDS	Percent	1990	0.001421	0.00235957	0.000756743
Incidence	Tanzania	Female	50-69 years	HIV/AIDS	Percent	1990	0.00106576	0.00179924	0.000506381
Incidence	Tanzania	Both	50-69 years	HIV/AIDS	Percent	1990	0.00123608	0.00192936	0.00072243
Incidence	Tanzania	Male	50-69 years	HIV/AIDS	Rate	1990	744.171	1241.49	392.553
Incidence	Tanzania	Female	50-69 years	HIV/AIDS	Rate	1990	585.257	978.469	280.973
Incidence	Tanzania	Both	50-69 years	HIV/AIDS	Rate	1990	663.406	1033.27	391.166
Incidence	Tanzania	Male	Age-standardized	HIV/AIDS	Percent	1990	0.00144469	0.00220938	0.000898961
Incidence	Tanzania	Female	Age-standardized	HIV/AIDS	Percent	1990	0.00130195	0.00193443	0.000808456
Incidence	Tanzania	Both	Age-standardized	HIV/AIDS	Percent	1990	0.00137001	0.00199531	0.000896505
Incidence	Tanzania	Male	Age-standardized	HIV/AIDS	Rate	1990	853.525	1276.89	525.11
Incidence	Tanzania	Female	Age-standardized	HIV/AIDS	Rate	1990	810.127	1194.68	498.182
Incidence	Tanzania	Both	Age-standardized	HIV/AIDS	Rate	1990	831.793	1196.42	549.328
Incidence	Uganda	Male	Under 5	HIV/AIDS	Number	1992	15164.9	19432	11653.5
Incidence	Uganda	Female	Under 5	HIV/AIDS	Number	1992	18131.9	23390.5	13628.6
Incidence	Uganda	Both	Under 5	HIV/AIDS	Number	1992	33296.8	42450.5	25377.2
Incidence	Uganda	Male	Under 5	HIV/AIDS	Percent	1992	0.000681888	0.000885775	0.000508722
Incidence	Uganda	Female	Under 5	HIV/AIDS	Percent	1992	0.000784704	0.00103205	0.00057239
Incidence	Uganda	Both	Under 5	HIV/AIDS	Percent	1992	0.000734217	0.000955817	0.000547068
Incidence	Uganda	Male	Under 5	HIV/AIDS	Rate	1992	777.309	996.029	597.324
Incidence	Uganda	Female	Under 5	HIV/AIDS	Rate	1992	931.572	1201.74	700.2
Incidence	Uganda	Both	Under 5	HIV/AIDS	Rate	1992	854.35	1089.22	651.144
Incidence	Uganda	Male	All Ages	HIV/AIDS	Number	1992	43923.9	60545.6	29323.8
Incidence	Uganda	Female	All Ages	HIV/AIDS	Number	1992	60188.8	84637.6	36889.8
Incidence	Uganda	Both	All Ages	HIV/AIDS	Number	1992	104113	142042	67088.2
Incidence	Uganda	Male	All Ages	HIV/AIDS	Percent	1992	0.000658578	0.000909364	0.000442111
Incidence	Uganda	Female	All Ages	HIV/AIDS	Percent	1992	0.000822584	0.00116323	0.000501239
Incidence	Uganda	Both	All Ages	HIV/AIDS	Percent	1992	0.000744358	0.00102778	0.000482098
Incidence	Uganda	Male	All Ages	HIV/AIDS	Rate	1992	483.414	666.347	322.73
Incidence	Uganda	Female	All Ages	HIV/AIDS	Rate	1992	640.746	901.018	392.714
Incidence	Uganda	Both	All Ages	HIV/AIDS	Rate	1992	563.389	768.634	363.036
Incidence	Uganda	Male	5-14 years	HIV/AIDS	Number	1992	0	0	0
Incidence	Uganda	Female	5-14 years	HIV/AIDS	Number	1992	0	0	0
Incidence	Uganda	Both	5-14 years	HIV/AIDS	Number	1992	0	0	0
Incidence	Uganda	Male	5-14 years	HIV/AIDS	Percent	1992	0	0	0
Incidence	Uganda	Female	5-14 years	HIV/AIDS	Percent	1992	0	0	0
Incidence	Uganda	Both	5-14 years	HIV/AIDS	Percent	1992	0	0	0
Incidence	Uganda	Male	5-14 years	HIV/AIDS	Rate	1992	0	0	0
Incidence	Uganda	Female	5-14 years	HIV/AIDS	Rate	1992	0	0	0
Incidence	Uganda	Both	5-14 years	HIV/AIDS	Rate	1992	0	0	0
Incidence	Uganda	Male	15-49 years	HIV/AIDS	Number	1992	25943.7	40190.5	13435.4
Incidence	Uganda	Female	15-49 years	HIV/AIDS	Number	1992	39322.9	58912.6	20296.8
Incidence	Uganda	Both	15-49 years	HIV/AIDS	Number	1992	65266.6	95094.2	34630.8
Incidence	Uganda	Male	15-49 years	HIV/AIDS	Percent	1992	0.00114401	0.00179404	0.000595432
Incidence	Uganda	Female	15-49 years	HIV/AIDS	Percent	1992	0.0014398	0.00220903	0.000729151
Incidence	Uganda	Both	15-49 years	HIV/AIDS	Percent	1992	0.00130553	0.00193171	0.000695475
Incidence	Uganda	Male	15-49 years	HIV/AIDS	Rate	1992	685.181	1061.45	354.834
Incidence	Uganda	Female	15-49 years	HIV/AIDS	Rate	1992	959.856	1438.03	495.436
Incidence	Uganda	Both	15-49 years	HIV/AIDS	Rate	1992	827.926	1206.3	439.301
Incidence	Uganda	Male	50-69 years	HIV/AIDS	Number	1992	2381.31	4263.68	1123.45
Incidence	Uganda	Female	50-69 years	HIV/AIDS	Number	1992	2494.88	4302.83	1131.1
Incidence	Uganda	Both	50-69 years	HIV/AIDS	Number	1992	4876.19	7797.54	2564.78
Incidence	Uganda	Male	50-69 years	HIV/AIDS	Percent	1992	0.000725509	0.00130742	0.000337049
Incidence	Uganda	Female	50-69 years	HIV/AIDS	Percent	1992	0.000687581	0.00120627	0.000308898
Incidence	Uganda	Both	50-69 years	HIV/AIDS	Percent	1992	0.000705532	0.00115045	0.000373814
Incidence	Uganda	Male	50-69 years	HIV/AIDS	Rate	1992	402.858	721.309	190.059
Incidence	Uganda	Female	50-69 years	HIV/AIDS	Rate	1992	412.432	711.306	186.983
Incidence	Uganda	Both	50-69 years	HIV/AIDS	Rate	1992	407.7	651.956	214.442
Incidence	Eastern Sub-Saharan Africa	Male	Under 5	HIV/AIDS	Number	1992	80798	89993.3	72260.6
Incidence	Eastern Sub-Saharan Africa	Female	Under 5	HIV/AIDS	Number	1992	83273	93119.3	74794.7
Incidence	Eastern Sub-Saharan Africa	Both	Under 5	HIV/AIDS	Number	1992	164071	183275	147231
Incidence	Eastern Sub-Saharan Africa	Male	Under 5	HIV/AIDS	Percent	1992	0.000447959	0.000517786	0.000388104
Incidence	Eastern Sub-Saharan Africa	Female	Under 5	HIV/AIDS	Percent	1992	0.000448101	0.000517654	0.000389576
Incidence	Eastern Sub-Saharan Africa	Both	Under 5	HIV/AIDS	Percent	1992	0.000448028	0.000519311	0.000389213
Incidence	Eastern Sub-Saharan Africa	Male	Under 5	HIV/AIDS	Rate	1992	420.471	468.322	376.042
Incidence	Eastern Sub-Saharan Africa	Female	Under 5	HIV/AIDS	Rate	1992	442.911	495.281	397.816
Incidence	Eastern Sub-Saharan Africa	Both	Under 5	HIV/AIDS	Rate	1992	431.568	482.082	387.273
Incidence	Eastern Sub-Saharan Africa	Male	All Ages	HIV/AIDS	Number	1992	468409	541599	408256
Incidence	Eastern Sub-Saharan Africa	Female	All Ages	HIV/AIDS	Number	1992	590792	680307	513979
Incidence	Eastern Sub-Saharan Africa	Both	All Ages	HIV/AIDS	Number	1992	1.0592e+06	1.21052e+06	934958
Incidence	Eastern Sub-Saharan Africa	Male	All Ages	HIV/AIDS	Percent	1992	0.000743045	0.00086967	0.000641682
Incidence	Eastern Sub-Saharan Africa	Female	All Ages	HIV/AIDS	Percent	1992	0.000871735	0.00101891	0.000750167
Incidence	Eastern Sub-Saharan Africa	Both	All Ages	HIV/AIDS	Percent	1992	0.000809717	0.000942355	0.000704297
Incidence	Eastern Sub-Saharan Africa	Male	All Ages	HIV/AIDS	Rate	1992	468.248	541.413	408.116
Incidence	Eastern Sub-Saharan Africa	Female	All Ages	HIV/AIDS	Rate	1992	581.821	669.976	506.174
Incidence	Eastern Sub-Saharan Africa	Both	All Ages	HIV/AIDS	Rate	1992	525.459	600.527	463.823
Incidence	Eastern Sub-Saharan Africa	Male	5-14 years	HIV/AIDS	Number	1992	0	0	0
Incidence	Eastern Sub-Saharan Africa	Female	5-14 years	HIV/AIDS	Number	1992	0	0	0
Incidence	Eastern Sub-Saharan Africa	Both	5-14 years	HIV/AIDS	Number	1992	0	0	0
Incidence	Eastern Sub-Saharan Africa	Male	5-14 years	HIV/AIDS	Percent	1992	0	0	0
Incidence	Eastern Sub-Saharan Africa	Female	5-14 years	HIV/AIDS	Percent	1992	0	0	0
Incidence	Eastern Sub-Saharan Africa	Both	5-14 years	HIV/AIDS	Percent	1992	0	0	0
Incidence	Eastern Sub-Saharan Africa	Male	5-14 years	HIV/AIDS	Rate	1992	0	0	0
Incidence	Eastern Sub-Saharan Africa	Female	5-14 years	HIV/AIDS	Rate	1992	0	0	0
Incidence	Eastern Sub-Saharan Africa	Both	5-14 years	HIV/AIDS	Rate	1992	0	0	0
Incidence	Eastern Sub-Saharan Africa	Male	15-49 years	HIV/AIDS	Number	1992	350222	416585	296431
Incidence	Eastern Sub-Saharan Africa	Female	15-49 years	HIV/AIDS	Number	1992	473489	552094	406260
Incidence	Eastern Sub-Saharan Africa	Both	15-49 years	HIV/AIDS	Number	1992	823711	957263	715850
Incidence	Eastern Sub-Saharan Africa	Male	15-49 years	HIV/AIDS	Percent	1992	0.00149849	0.00180898	0.00124227
Incidence	Eastern Sub-Saharan Africa	Female	15-49 years	HIV/AIDS	Percent	1992	0.0017487	0.00207909	0.00146294
Incidence	Eastern Sub-Saharan Africa	Both	15-49 years	HIV/AIDS	Percent	1992	0.00163278	0.00194256	0.0013827
Incidence	Eastern Sub-Saharan Africa	Male	15-49 years	HIV/AIDS	Rate	1992	814.237	968.526	689.177
Incidence	Eastern Sub-Saharan Africa	Female	15-49 years	HIV/AIDS	Rate	1992	1036.09	1208.1	888.98
Incidence	Eastern Sub-Saharan Africa	Both	15-49 years	HIV/AIDS	Rate	1992	928.525	1079.07	806.939
Incidence	Eastern Sub-Saharan Africa	Male	50-69 years	HIV/AIDS	Number	1992	32118.1	40579.3	24822.1
Incidence	Eastern Sub-Saharan Africa	Female	50-69 years	HIV/AIDS	Number	1992	31139.5	39563.8	23321.4
Incidence	Eastern Sub-Saharan Africa	Both	50-69 years	HIV/AIDS	Number	1992	63257.5	77125.7	51441.4
Incidence	Eastern Sub-Saharan Africa	Male	50-69 years	HIV/AIDS	Percent	1992	0.000880724	0.0011222	0.000674417
Incidence	Eastern Sub-Saharan Africa	Female	50-69 years	HIV/AIDS	Percent	1992	0.000797325	0.00102716	0.000598968
Incidence	Eastern Sub-Saharan Africa	Both	50-69 years	HIV/AIDS	Percent	1992	0.00083758	0.0010337	0.000674126
Incidence	Eastern Sub-Saharan Africa	Male	50-69 years	HIV/AIDS	Rate	1992	452.9	572.212	350.018
Incidence	Eastern Sub-Saharan Africa	Female	50-69 years	HIV/AIDS	Rate	1992	438.659	557.332	328.527
Incidence	Eastern Sub-Saharan Africa	Both	50-69 years	HIV/AIDS	Rate	1992	445.776	543.505	362.507
Incidence	Eastern Sub-Saharan Africa	Male	Age-standardized	HIV/AIDS	Percent	1992	0.000921185	0.00109223	0.000779448
Incidence	Eastern Sub-Saharan Africa	Female	Age-standardized	HIV/AIDS	Percent	1992	0.000986928	0.00115807	0.000844363
Incidence	Eastern Sub-Saharan Africa	Both	Age-standardized	HIV/AIDS	Percent	1992	0.000956856	0.00112142	0.000824932
Incidence	Eastern Sub-Saharan Africa	Male	Age-standardized	HIV/AIDS	Rate	1992	543.657	638.298	463.833
Incidence	Eastern Sub-Saharan Africa	Female	Age-standardized	HIV/AIDS	Rate	1992	621.927	720.66	538.486
Incidence	Eastern Sub-Saharan Africa	Both	Age-standardized	HIV/AIDS	Rate	1992	584.121	677.029	511.662
Incidence	Rwanda	Male	Under 5	HIV/AIDS	Number	1991	1227.81	2078.64	662.228
Incidence	Rwanda	Female	Under 5	HIV/AIDS	Number	1991	1205.56	2064.08	642.965
Incidence	Rwanda	Both	Under 5	HIV/AIDS	Number	1991	2433.37	4141.22	1307.4
Incidence	Rwanda	Male	Under 5	HIV/AIDS	Percent	1991	0.000189694	0.000319296	0.000103075
Incidence	Rwanda	Female	Under 5	HIV/AIDS	Percent	1991	0.000174013	0.00029406	9.34325e-05
Incidence	Rwanda	Both	Under 5	HIV/AIDS	Percent	1991	0.000181563	0.000307284	9.85205e-05
Incidence	Rwanda	Male	Under 5	HIV/AIDS	Rate	1991	176.221	298.336	95.0463
Incidence	Rwanda	Female	Under 5	HIV/AIDS	Rate	1991	172.843	295.93	92.1828
Incidence	Rwanda	Both	Under 5	HIV/AIDS	Rate	1991	174.531	297.025	93.7718
Incidence	Rwanda	Male	All Ages	HIV/AIDS	Number	1991	10862.3	16534	6791.39
Incidence	Rwanda	Female	All Ages	HIV/AIDS	Number	1991	13648.8	19851.9	8928.27
Incidence	Rwanda	Both	All Ages	HIV/AIDS	Number	1991	24511.1	35259.6	16279.2
Incidence	Rwanda	Male	All Ages	HIV/AIDS	Percent	1991	0.000479955	0.000727028	0.000303709
Incidence	Rwanda	Female	All Ages	HIV/AIDS	Percent	1991	0.000533965	0.000787431	0.000351292
Incidence	Rwanda	Both	All Ages	HIV/AIDS	Percent	1991	0.000508563	0.000735144	0.000338993
Incidence	Rwanda	Male	All Ages	HIV/AIDS	Rate	1991	300.237	457.005	187.716
Incidence	Rwanda	Female	All Ages	HIV/AIDS	Rate	1991	360.229	523.945	235.642
Incidence	Rwanda	Both	All Ages	HIV/AIDS	Rate	1991	330.926	476.042	219.786
Incidence	Rwanda	Male	5-14 years	HIV/AIDS	Number	1991	0	0	0
Incidence	Rwanda	Female	5-14 years	HIV/AIDS	Number	1991	0	0	0
Incidence	Rwanda	Both	5-14 years	HIV/AIDS	Number	1991	0	0	0
Incidence	Rwanda	Male	5-14 years	HIV/AIDS	Percent	1991	0	0	0
Incidence	Rwanda	Female	5-14 years	HIV/AIDS	Percent	1991	0	0	0
Incidence	Rwanda	Both	5-14 years	HIV/AIDS	Percent	1991	0	0	0
Incidence	Rwanda	Male	5-14 years	HIV/AIDS	Rate	1991	0	0	0
Incidence	Rwanda	Female	5-14 years	HIV/AIDS	Rate	1991	0	0	0
Incidence	Rwanda	Both	5-14 years	HIV/AIDS	Rate	1991	0	0	0
Incidence	Rwanda	Male	15-49 years	HIV/AIDS	Number	1991	8815.75	13155.8	5605.56
Incidence	Rwanda	Female	15-49 years	HIV/AIDS	Number	1991	11519.7	16436.7	7711.4
Incidence	Rwanda	Both	15-49 years	HIV/AIDS	Number	1991	20335.5	28751.8	13817.3
Incidence	Rwanda	Male	15-49 years	HIV/AIDS	Percent	1991	0.00102213	0.00154093	0.000651016
Incidence	Rwanda	Female	15-49 years	HIV/AIDS	Percent	1991	0.00114803	0.001675	0.000765897
Incidence	Rwanda	Both	15-49 years	HIV/AIDS	Percent	1991	0.00108969	0.00154646	0.000736427
Incidence	Rwanda	Male	15-49 years	HIV/AIDS	Rate	1991	555.686	829.255	353.337
Incidence	Rwanda	Female	15-49 years	HIV/AIDS	Rate	1991	693.461	989.449	464.208
Incidence	Rwanda	Both	15-49 years	HIV/AIDS	Rate	1991	626.159	885.31	425.453
Incidence	Rwanda	Male	50-69 years	HIV/AIDS	Number	1991	702.268	1197.67	375.461
Incidence	Rwanda	Female	50-69 years	HIV/AIDS	Number	1991	851.449	1422.23	422.439
Incidence	Rwanda	Both	50-69 years	HIV/AIDS	Number	1991	1553.72	2420.83	892.753
Incidence	Rwanda	Male	50-69 years	HIV/AIDS	Percent	1991	0.000574841	0.000977825	0.000308511
Incidence	Rwanda	Female	50-69 years	HIV/AIDS	Percent	1991	0.000514088	0.000847335	0.000257486
Incidence	Rwanda	Both	50-69 years	HIV/AIDS	Percent	1991	0.000539752	0.000841447	0.000306898
Incidence	Rwanda	Male	50-69 years	HIV/AIDS	Rate	1991	297.506	507.377	159.059
Incidence	Rwanda	Female	50-69 years	HIV/AIDS	Rate	1991	286.987	479.372	142.386
Incidence	Rwanda	Both	50-69 years	HIV/AIDS	Rate	1991	291.648	454.414	167.579
Incidence	Rwanda	Male	Age-standardized	HIV/AIDS	Percent	1991	0.00060195	0.00091714	0.000377151
Incidence	Rwanda	Female	Age-standardized	HIV/AIDS	Percent	1991	0.000635848	0.000932471	0.000417288
Incidence	Rwanda	Both	Age-standardized	HIV/AIDS	Percent	1991	0.0006195	0.00089583	0.00041386
Incidence	Rwanda	Male	Age-standardized	HIV/AIDS	Rate	1991	353.598	536.842	221.627
Incidence	Rwanda	Female	Age-standardized	HIV/AIDS	Rate	1991	406.287	591.476	264.688
Incidence	Rwanda	Both	Age-standardized	HIV/AIDS	Rate	1991	380.419	546.567	252.308
Incidence	Tanzania	Male	Under 5	HIV/AIDS	Number	1991	10667.6	14367.3	7443.43
Incidence	Tanzania	Female	Under 5	HIV/AIDS	Number	1991	10784.7	14489.3	7642.39
Incidence	Tanzania	Both	Under 5	HIV/AIDS	Number	1991	21452.3	28651.1	15064.7
Incidence	Tanzania	Male	Under 5	HIV/AIDS	Percent	1991	0.000481577	0.000661131	0.000336954
Incidence	Tanzania	Female	Under 5	HIV/AIDS	Percent	1991	0.000476568	0.000651916	0.000333604
Incidence	Tanzania	Both	Under 5	HIV/AIDS	Percent	1991	0.000479003	0.000654583	0.000336309
Incidence	Tanzania	Male	Under 5	HIV/AIDS	Rate	1991	425.659	573.285	297.008
Incidence	Tanzania	Female	Under 5	HIV/AIDS	Rate	1991	437.076	587.212	309.726
Incidence	Tanzania	Both	Under 5	HIV/AIDS	Rate	1991	431.323	576.064	302.892
Incidence	Tanzania	Male	All Ages	HIV/AIDS	Number	1991	83114.9	114645	58261.2
Incidence	Tanzania	Female	All Ages	HIV/AIDS	Number	1991	97044	134390	64976.7
Incidence	Tanzania	Both	All Ages	HIV/AIDS	Number	1991	180159	243766	130588
Incidence	Tanzania	Male	All Ages	HIV/AIDS	Percent	1991	0.00102518	0.001455	0.000723402
Incidence	Tanzania	Female	All Ages	HIV/AIDS	Percent	1991	0.00109193	0.00151531	0.00074038
Incidence	Tanzania	Both	All Ages	HIV/AIDS	Percent	1991	0.00106007	0.00143485	0.000767843
Incidence	Tanzania	Male	All Ages	HIV/AIDS	Rate	1991	640.669	883.708	449.091
Incidence	Tanzania	Female	All Ages	HIV/AIDS	Rate	1991	709.924	983.125	475.336
Incidence	Tanzania	Both	All Ages	HIV/AIDS	Rate	1991	676.202	914.94	490.146
Incidence	Tanzania	Male	5-14 years	HIV/AIDS	Number	1991	0	0	0
Incidence	Tanzania	Female	5-14 years	HIV/AIDS	Number	1991	0	0	0
Incidence	Tanzania	Both	5-14 years	HIV/AIDS	Number	1991	0	0	0
Incidence	Tanzania	Male	5-14 years	HIV/AIDS	Percent	1991	0	0	0
Incidence	Tanzania	Female	5-14 years	HIV/AIDS	Percent	1991	0	0	0
Incidence	Tanzania	Both	5-14 years	HIV/AIDS	Percent	1991	0	0	0
Incidence	Tanzania	Male	5-14 years	HIV/AIDS	Rate	1991	0	0	0
Incidence	Tanzania	Female	5-14 years	HIV/AIDS	Rate	1991	0	0	0
Incidence	Tanzania	Both	5-14 years	HIV/AIDS	Rate	1991	0	0	0
Incidence	Tanzania	Male	15-49 years	HIV/AIDS	Number	1991	64620.9	93452.2	42790.3
Incidence	Tanzania	Female	15-49 years	HIV/AIDS	Number	1991	80043.5	112148	53357.4
Incidence	Tanzania	Both	15-49 years	HIV/AIDS	Number	1991	144664	197089	103097
Incidence	Tanzania	Male	15-49 years	HIV/AIDS	Percent	1991	0.00211441	0.00310293	0.00138804
Incidence	Tanzania	Female	15-49 years	HIV/AIDS	Percent	1991	0.00216406	0.00308355	0.00144553
Incidence	Tanzania	Both	15-49 years	HIV/AIDS	Percent	1991	0.00214156	0.002998	0.00152784
Incidence	Tanzania	Male	15-49 years	HIV/AIDS	Rate	1991	1176.4	1701.26	778.983
Incidence	Tanzania	Female	15-49 years	HIV/AIDS	Rate	1991	1290.3	1807.84	860.123
Incidence	Tanzania	Both	15-49 years	HIV/AIDS	Rate	1991	1236.81	1685.02	881.43
Incidence	Tanzania	Male	50-69 years	HIV/AIDS	Number	1991	6607.29	10502.1	3769.07
Incidence	Tanzania	Female	50-69 years	HIV/AIDS	Number	1991	5658.06	9031.35	2917.38
Incidence	Tanzania	Both	50-69 years	HIV/AIDS	Number	1991	12265.4	18227.6	7713.05
Incidence	Tanzania	Male	50-69 years	HIV/AIDS	Percent	1991	0.00128668	0.00199881	0.000737041
Incidence	Tanzania	Female	50-69 years	HIV/AIDS	Percent	1991	0.00101369	0.00164474	0.000517891
Incidence	Tanzania	Both	50-69 years	HIV/AIDS	Percent	1991	0.00114441	0.00168923	0.000708972
Incidence	Tanzania	Male	50-69 years	HIV/AIDS	Rate	1991	669.939	1064.85	382.161
Incidence	Tanzania	Female	50-69 years	HIV/AIDS	Rate	1991	551.862	880.878	284.549
Incidence	Tanzania	Both	50-69 years	HIV/AIDS	Rate	1991	609.756	906.162	383.444
Incidence	Tanzania	Male	Age-standardized	HIV/AIDS	Percent	1991	0.00131168	0.00189965	0.000892671
Incidence	Tanzania	Female	Age-standardized	HIV/AIDS	Percent	1991	0.00123629	0.00173712	0.000825382
Incidence	Tanzania	Both	Age-standardized	HIV/AIDS	Percent	1991	0.00127315	0.00174427	0.000908147
Incidence	Tanzania	Male	Age-standardized	HIV/AIDS	Rate	1991	775.082	1107.73	519.871
Incidence	Tanzania	Female	Age-standardized	HIV/AIDS	Rate	1991	767.479	1070.21	505.193
Incidence	Tanzania	Both	Age-standardized	HIV/AIDS	Rate	1991	772.07	1052.19	556.166
Incidence	Eritrea	Male	Under 5	HIV/AIDS	Number	1992	206.55	396.946	108.229
Incidence	Eritrea	Female	Under 5	HIV/AIDS	Number	1992	200.802	396.836	107.878
Incidence	Eritrea	Both	Under 5	HIV/AIDS	Number	1992	407.351	793.813	216.534
Incidence	Eritrea	Male	Under 5	HIV/AIDS	Percent	1992	9.70793e-05	0.000186555	5.17736e-05
Incidence	Eritrea	Female	Under 5	HIV/AIDS	Percent	1992	9.20926e-05	0.000179743	4.94534e-05
Incidence	Eritrea	Both	Under 5	HIV/AIDS	Percent	1992	9.45443e-05	0.000183322	5.07568e-05
Incidence	Eritrea	Male	Under 5	HIV/AIDS	Rate	1992	87.8463	168.822	46.0302
Incidence	Eritrea	Female	Under 5	HIV/AIDS	Rate	1992	88.6199	175.136	47.6099
Incidence	Eritrea	Both	Under 5	HIV/AIDS	Rate	1992	88.226	171.927	46.8979
Incidence	Eritrea	Male	All Ages	HIV/AIDS	Number	1992	1715.22	2689.71	1060.8
Incidence	Eritrea	Female	All Ages	HIV/AIDS	Number	1992	2704.03	4074.32	1778.65
Incidence	Eritrea	Both	All Ages	HIV/AIDS	Number	1992	4419.25	6801.23	2885.35
Incidence	Eritrea	Male	All Ages	HIV/AIDS	Percent	1992	0.000218335	0.000345073	0.0001346
Incidence	Eritrea	Female	All Ages	HIV/AIDS	Percent	1992	0.000328137	0.000496746	0.00020948
Incidence	Eritrea	Both	All Ages	HIV/AIDS	Percent	1992	0.000274535	0.000415867	0.000177785
Incidence	Eritrea	Male	All Ages	HIV/AIDS	Rate	1992	137.1	214.993	84.7915
Incidence	Eritrea	Female	All Ages	HIV/AIDS	Rate	1992	214.046	322.516	140.795
Incidence	Eritrea	Both	All Ages	HIV/AIDS	Rate	1992	175.76	270.495	114.755
Incidence	Eritrea	Male	5-14 years	HIV/AIDS	Number	1992	0	0	0
Incidence	Eritrea	Female	5-14 years	HIV/AIDS	Number	1992	0	0	0
Incidence	Eritrea	Both	5-14 years	HIV/AIDS	Number	1992	0	0	0
Incidence	Eritrea	Male	5-14 years	HIV/AIDS	Percent	1992	0	0	0
Incidence	Eritrea	Female	5-14 years	HIV/AIDS	Percent	1992	0	0	0
Incidence	Eritrea	Both	5-14 years	HIV/AIDS	Percent	1992	0	0	0
Incidence	Eritrea	Male	5-14 years	HIV/AIDS	Rate	1992	0	0	0
Incidence	Eritrea	Female	5-14 years	HIV/AIDS	Rate	1992	0	0	0
Incidence	Eritrea	Both	5-14 years	HIV/AIDS	Rate	1992	0	0	0
Incidence	Eritrea	Male	15-49 years	HIV/AIDS	Number	1992	1401.93	2158.17	880.354
Incidence	Eritrea	Female	15-49 years	HIV/AIDS	Number	1992	2338.16	3468.06	1543.15
Incidence	Eritrea	Both	15-49 years	HIV/AIDS	Number	1992	3740.09	5546.94	2480.29
Incidence	Eritrea	Male	15-49 years	HIV/AIDS	Percent	1992	0.000445521	0.000699206	0.000276911
Incidence	Eritrea	Female	15-49 years	HIV/AIDS	Percent	1992	0.000696221	0.0010342	0.000452026
Incidence	Eritrea	Both	15-49 years	HIV/AIDS	Percent	1992	0.000574911	0.000854082	0.000374275
Incidence	Eritrea	Male	15-49 years	HIV/AIDS	Rate	1992	249.582	384.214	156.727
Incidence	Eritrea	Female	15-49 years	HIV/AIDS	Rate	1992	405.798	601.898	267.821
Incidence	Eritrea	Both	15-49 years	HIV/AIDS	Rate	1992	328.684	487.472	217.971
Incidence	Eritrea	Male	50-69 years	HIV/AIDS	Number	1992	97.4787	165.665	51.7653
Incidence	Eritrea	Female	50-69 years	HIV/AIDS	Number	1992	153.631	267.225	74.2279
Incidence	Eritrea	Both	50-69 years	HIV/AIDS	Number	1992	251.11	416.62	135.604
Incidence	Eritrea	Male	50-69 years	HIV/AIDS	Percent	1992	0.000260232	0.000440426	0.000135853
Incidence	Eritrea	Female	50-69 years	HIV/AIDS	Percent	1992	0.000302952	0.000527822	0.00014498
Incidence	Eritrea	Both	50-69 years	HIV/AIDS	Percent	1992	0.000284765	0.000480154	0.000156795
Incidence	Eritrea	Male	50-69 years	HIV/AIDS	Rate	1992	140.345	238.517	74.5294
Incidence	Eritrea	Female	50-69 years	HIV/AIDS	Rate	1992	170.151	295.961	82.2099
Incidence	Eritrea	Both	50-69 years	HIV/AIDS	Rate	1992	157.192	260.8	84.8867
Incidence	Eritrea	Male	Age-standardized	HIV/AIDS	Percent	1992	0.000273069	0.000426553	0.000167867
Incidence	Eritrea	Female	Age-standardized	HIV/AIDS	Percent	1992	0.000379592	0.000567644	0.000245211
Incidence	Eritrea	Both	Age-standardized	HIV/AIDS	Percent	1992	0.000327741	0.000494415	0.000215016
Incidence	Eritrea	Male	Age-standardized	HIV/AIDS	Rate	1992	163.251	254.083	101
Incidence	Eritrea	Female	Age-standardized	HIV/AIDS	Rate	1992	236.507	354.938	155.374
Incidence	Eritrea	Both	Age-standardized	HIV/AIDS	Rate	1992	200.24	304.863	130.526
Incidence	Uganda	Male	Under 5	HIV/AIDS	Number	1991	15327.3	19810.1	11692.8
Incidence	Uganda	Female	Under 5	HIV/AIDS	Number	1991	18034.5	23465.1	13468.1
Incidence	Uganda	Both	Under 5	HIV/AIDS	Number	1991	33361.8	43084.1	25364.4
Incidence	Uganda	Male	Under 5	HIV/AIDS	Percent	1991	0.00071558	0.000930979	0.000531739
Incidence	Uganda	Female	Under 5	HIV/AIDS	Percent	1991	0.000812226	0.00107784	0.000592606
Incidence	Uganda	Both	Under 5	HIV/AIDS	Percent	1991	0.000764681	0.000992389	0.000567143
Incidence	Uganda	Male	Under 5	HIV/AIDS	Rate	1991	814.554	1052.79	621.403
Incidence	Uganda	Female	Under 5	HIV/AIDS	Rate	1991	960.571	1249.82	717.351
Incidence	Uganda	Both	Under 5	HIV/AIDS	Rate	1991	887.481	1146.11	674.736
Incidence	Uganda	Male	All Ages	HIV/AIDS	Number	1991	47267.5	73386.3	29527
Incidence	Uganda	Female	All Ages	HIV/AIDS	Number	1991	62428.3	96888	35756.3
Incidence	Uganda	Both	All Ages	HIV/AIDS	Number	1991	109696	168265	67061.7
Incidence	Uganda	Male	All Ages	HIV/AIDS	Percent	1991	0.000731189	0.00112087	0.000461083
Incidence	Uganda	Female	All Ages	HIV/AIDS	Percent	1991	0.000881959	0.0013615	0.000508496
Incidence	Uganda	Both	All Ages	HIV/AIDS	Percent	1991	0.000809954	0.0012496	0.000494677
Incidence	Uganda	Male	All Ages	HIV/AIDS	Rate	1991	536.534	833.01	335.162
Incidence	Uganda	Female	All Ages	HIV/AIDS	Rate	1991	687.144	1066.44	393.568
Incidence	Uganda	Both	All Ages	HIV/AIDS	Rate	1991	612.998	940.293	374.752
Incidence	Uganda	Male	5-14 years	HIV/AIDS	Number	1991	0	0	0
Incidence	Uganda	Female	5-14 years	HIV/AIDS	Number	1991	0	0	0
Incidence	Uganda	Both	5-14 years	HIV/AIDS	Number	1991	0	0	0
Incidence	Uganda	Male	5-14 years	HIV/AIDS	Percent	1991	0	0	0
Incidence	Uganda	Female	5-14 years	HIV/AIDS	Percent	1991	0	0	0
Incidence	Uganda	Both	5-14 years	HIV/AIDS	Percent	1991	0	0	0
Incidence	Uganda	Male	5-14 years	HIV/AIDS	Rate	1991	0	0	0
Incidence	Uganda	Female	5-14 years	HIV/AIDS	Rate	1991	0	0	0
Incidence	Uganda	Both	5-14 years	HIV/AIDS	Rate	1991	0	0	0
Incidence	Uganda	Male	15-49 years	HIV/AIDS	Number	1991	28727.6	51178	13366.1
Incidence	Uganda	Female	15-49 years	HIV/AIDS	Number	1991	41463.8	68627	19324.3
Incidence	Uganda	Both	15-49 years	HIV/AIDS	Number	1991	70191.4	117486	33846.4
Incidence	Uganda	Male	15-49 years	HIV/AIDS	Percent	1991	0.00129504	0.00226022	0.000604044
Incidence	Uganda	Female	15-49 years	HIV/AIDS	Percent	1991	0.00155804	0.0025596	0.00070691
Incidence	Uganda	Both	15-49 years	HIV/AIDS	Percent	1991	0.00143833	0.00240169	0.000699507
Incidence	Uganda	Male	15-49 years	HIV/AIDS	Rate	1991	779.528	1388.72	362.69
Incidence	Uganda	Female	15-49 years	HIV/AIDS	Rate	1991	1044.13	1728.15	486.62
Incidence	Uganda	Both	15-49 years	HIV/AIDS	Rate	1991	916.769	1534.48	442.068
Incidence	Uganda	Male	50-69 years	HIV/AIDS	Number	1991	2711.34	5379.85	1146.8
Incidence	Uganda	Female	50-69 years	HIV/AIDS	Number	1991	2673.28	5194.45	1083.86
Incidence	Uganda	Both	50-69 years	HIV/AIDS	Number	1991	5384.63	9709.73	2538.98
Incidence	Uganda	Male	50-69 years	HIV/AIDS	Percent	1991	0.000833533	0.00166806	0.000352898
Incidence	Uganda	Female	50-69 years	HIV/AIDS	Percent	1991	0.000748079	0.00149552	0.000306121
Incidence	Uganda	Both	50-69 years	HIV/AIDS	Percent	1991	0.000788716	0.00144588	0.000369407
Incidence	Uganda	Male	50-69 years	HIV/AIDS	Rate	1991	465.658	923.959	196.956
Incidence	Uganda	Female	50-69 years	HIV/AIDS	Rate	1991	451.949	878.181	183.238
Incidence	Uganda	Both	50-69 years	HIV/AIDS	Rate	1991	458.749	827.232	216.311
Incidence	Kenya	Male	Under 5	HIV/AIDS	Number	1991	6261.17	7977.71	4587.3
Incidence	Kenya	Female	Under 5	HIV/AIDS	Number	1991	6190.78	7853.34	4473.02
Incidence	Kenya	Both	Under 5	HIV/AIDS	Number	1991	12451.9	15737.6	9045.08
Incidence	Kenya	Male	Under 5	HIV/AIDS	Percent	1991	0.000296703	0.000392893	0.000210214
Incidence	Kenya	Female	Under 5	HIV/AIDS	Percent	1991	0.000292965	0.000385744	0.000209739
Incidence	Kenya	Both	Under 5	HIV/AIDS	Percent	1991	0.00029483	0.000388832	0.000210108
Incidence	Kenya	Male	Under 5	HIV/AIDS	Rate	1991	281.92	359.211	206.551
Incidence	Kenya	Female	Under 5	HIV/AIDS	Rate	1991	282.921	358.901	204.419
Incidence	Kenya	Both	Under 5	HIV/AIDS	Rate	1991	282.417	356.938	205.147
Incidence	Kenya	Male	All Ages	HIV/AIDS	Number	1991	75978.2	95231.2	59855.1
Incidence	Kenya	Female	All Ages	HIV/AIDS	Number	1991	87043.9	107091	66912.4
Incidence	Kenya	Both	All Ages	HIV/AIDS	Number	1991	163022	183996	144558
Incidence	Kenya	Male	All Ages	HIV/AIDS	Percent	1991	0.00095299	0.00119148	0.000745422
Incidence	Kenya	Female	All Ages	HIV/AIDS	Percent	1991	0.00102761	0.00128243	0.000788467
Incidence	Kenya	Both	All Ages	HIV/AIDS	Percent	1991	0.000991436	0.00114135	0.000861276
Incidence	Kenya	Male	All Ages	HIV/AIDS	Rate	1991	640.032	802.218	504.213
Incidence	Kenya	Female	All Ages	HIV/AIDS	Rate	1991	722.552	888.965	555.44
Incidence	Kenya	Both	All Ages	HIV/AIDS	Rate	1991	681.595	769.289	604.397
Incidence	Kenya	Male	5-14 years	HIV/AIDS	Number	1991	0	0	0
Incidence	Kenya	Female	5-14 years	HIV/AIDS	Number	1991	0	0	0
Incidence	Kenya	Both	5-14 years	HIV/AIDS	Number	1991	0	0	0
Incidence	Kenya	Male	5-14 years	HIV/AIDS	Percent	1991	0	0	0
Incidence	Kenya	Female	5-14 years	HIV/AIDS	Percent	1991	0	0	0
Incidence	Kenya	Both	5-14 years	HIV/AIDS	Percent	1991	0	0	0
Incidence	Kenya	Male	5-14 years	HIV/AIDS	Rate	1991	0	0	0
Incidence	Kenya	Female	5-14 years	HIV/AIDS	Rate	1991	0	0	0
Incidence	Kenya	Both	5-14 years	HIV/AIDS	Rate	1991	0	0	0
Incidence	Kenya	Male	15-49 years	HIV/AIDS	Number	1991	64065	82090.4	48894.4
Incidence	Kenya	Female	15-49 years	HIV/AIDS	Number	1991	76010.8	92705.5	58307.9
Incidence	Kenya	Both	15-49 years	HIV/AIDS	Number	1991	140076	158495	123894
Incidence	Kenya	Male	15-49 years	HIV/AIDS	Percent	1991	0.00210716	0.00272503	0.00156884
Incidence	Kenya	Female	15-49 years	HIV/AIDS	Percent	1991	0.00220633	0.00274072	0.00168431
Incidence	Kenya	Both	15-49 years	HIV/AIDS	Percent	1991	0.00215989	0.00250044	0.00184986
Incidence	Kenya	Male	15-49 years	HIV/AIDS	Rate	1991	1239.79	1588.62	946.209
Incidence	Kenya	Female	15-49 years	HIV/AIDS	Rate	1991	1413.75	1724.26	1084.49
Incidence	Kenya	Both	15-49 years	HIV/AIDS	Rate	1991	1328.5	1503.19	1175.03
Incidence	Kenya	Male	50-69 years	HIV/AIDS	Number	1991	4867.58	7325.54	3040.31
Incidence	Kenya	Female	50-69 years	HIV/AIDS	Number	1991	4429.68	6558.38	2576.97
Incidence	Kenya	Both	50-69 years	HIV/AIDS	Number	1991	9297.26	12057.9	6673.29
Incidence	Kenya	Male	50-69 years	HIV/AIDS	Percent	1991	0.00119787	0.00176732	0.000734082
Incidence	Kenya	Female	50-69 years	HIV/AIDS	Percent	1991	0.000955087	0.00143327	0.000545933
Incidence	Kenya	Both	50-69 years	HIV/AIDS	Percent	1991	0.00106851	0.00140891	0.000745939
Incidence	Kenya	Male	50-69 years	HIV/AIDS	Rate	1991	670.214	1008.65	418.618
Incidence	Kenya	Female	50-69 years	HIV/AIDS	Rate	1991	578.112	855.927	336.318
Incidence	Kenya	Both	50-69 years	HIV/AIDS	Rate	1991	622.93	807.899	447.12
Incidence	Kenya	Male	Age-standardized	HIV/AIDS	Percent	1991	0.00125349	0.00160752	0.000960631
Incidence	Kenya	Female	Age-standardized	HIV/AIDS	Percent	1991	0.00121314	0.00152426	0.00092742
Incidence	Kenya	Both	Age-standardized	HIV/AIDS	Percent	1991	0.00123352	0.00141905	0.00107373
Incidence	Kenya	Male	Age-standardized	HIV/AIDS	Rate	1991	796.042	1011.81	614.685
Incidence	Kenya	Female	Age-standardized	HIV/AIDS	Rate	1991	818.265	1014.98	624.015
Incidence	Kenya	Both	Age-standardized	HIV/AIDS	Rate	1991	807.997	924.901	710.522
Incidence	Kenya	Male	Under 5	HIV/AIDS	Number	1992	7933.51	10033.9	5878.53
Incidence	Kenya	Female	Under 5	HIV/AIDS	Number	1992	7847.28	9866.87	5809.44
Incidence	Kenya	Both	Under 5	HIV/AIDS	Number	1992	15780.8	19828.9	11683.6
Incidence	Kenya	Male	Under 5	HIV/AIDS	Percent	1992	0.000369627	0.000484519	0.000268315
Incidence	Kenya	Female	Under 5	HIV/AIDS	Percent	1992	0.000366121	0.000477566	0.000267123
Incidence	Kenya	Both	Under 5	HIV/AIDS	Percent	1992	0.000367872	0.000479994	0.000266521
Incidence	Kenya	Male	Under 5	HIV/AIDS	Rate	1992	353.015	446.476	261.575
Incidence	Kenya	Female	Under 5	HIV/AIDS	Rate	1992	354.699	445.985	262.588
Incidence	Kenya	Both	Under 5	HIV/AIDS	Rate	1992	353.851	444.62	261.979
Incidence	Kenya	Male	All Ages	HIV/AIDS	Number	1992	78811.4	98154.3	62595.6
Incidence	Kenya	Female	All Ages	HIV/AIDS	Number	1992	94947.4	115807	73750.7
Incidence	Kenya	Both	All Ages	HIV/AIDS	Number	1992	173759	198090	152936
Incidence	Kenya	Male	All Ages	HIV/AIDS	Percent	1992	0.000959724	0.00120542	0.0007612
Incidence	Kenya	Female	All Ages	HIV/AIDS	Percent	1992	0.00108764	0.00134021	0.000845102
Incidence	Kenya	Both	All Ages	HIV/AIDS	Percent	1992	0.00102564	0.00118751	0.000889053
Incidence	Kenya	Male	All Ages	HIV/AIDS	Rate	1992	644.395	802.55	511.807
Incidence	Kenya	Female	All Ages	HIV/AIDS	Rate	1992	764.673	932.666	593.962
Incidence	Kenya	Both	All Ages	HIV/AIDS	Rate	1992	704.989	803.709	620.505
Incidence	Kenya	Male	5-14 years	HIV/AIDS	Number	1992	0	0	0
Incidence	Kenya	Female	5-14 years	HIV/AIDS	Number	1992	0	0	0
Incidence	Kenya	Both	5-14 years	HIV/AIDS	Number	1992	0	0	0
Incidence	Kenya	Male	5-14 years	HIV/AIDS	Percent	1992	0	0	0
Incidence	Kenya	Female	5-14 years	HIV/AIDS	Percent	1992	0	0	0
Incidence	Kenya	Both	5-14 years	HIV/AIDS	Percent	1992	0	0	0
Incidence	Kenya	Male	5-14 years	HIV/AIDS	Rate	1992	0	0	0
Incidence	Kenya	Female	5-14 years	HIV/AIDS	Rate	1992	0	0	0
Incidence	Kenya	Both	5-14 years	HIV/AIDS	Rate	1992	0	0	0
Incidence	Kenya	Male	15-49 years	HIV/AIDS	Number	1992	65012.5	83394.1	49900
Incidence	Kenya	Female	15-49 years	HIV/AIDS	Number	1992	81739.1	100008	63682.2
Incidence	Kenya	Both	15-49 years	HIV/AIDS	Number	1992	146752	169265	128813
Incidence	Kenya	Male	15-49 years	HIV/AIDS	Percent	1992	0.00206443	0.00267442	0.00155177
Incidence	Kenya	Female	15-49 years	HIV/AIDS	Percent	1992	0.00228829	0.002824	0.00176056
Incidence	Kenya	Both	15-49 years	HIV/AIDS	Percent	1992	0.00218346	0.0025773	0.00186825
Incidence	Kenya	Male	15-49 years	HIV/AIDS	Rate	1992	1211.93	1554.6	930.215
Incidence	Kenya	Female	15-49 years	HIV/AIDS	Rate	1992	1464.14	1791.38	1140.7
Incidence	Kenya	Both	15-49 years	HIV/AIDS	Rate	1992	1340.55	1546.21	1176.69
Incidence	Kenya	Male	50-69 years	HIV/AIDS	Number	1992	5047.89	7542.99	3157.12
Incidence	Kenya	Female	50-69 years	HIV/AIDS	Number	1992	4898.22	7136.01	2879.05
Incidence	Kenya	Both	50-69 years	HIV/AIDS	Number	1992	9946.11	13011	7087.09
Incidence	Kenya	Male	50-69 years	HIV/AIDS	Percent	1992	0.00120685	0.00176989	0.000749599
Incidence	Kenya	Female	50-69 years	HIV/AIDS	Percent	1992	0.00102331	0.00153038	0.000589343
Incidence	Kenya	Both	50-69 years	HIV/AIDS	Percent	1992	0.00110894	0.00147088	0.000782792
Incidence	Kenya	Male	50-69 years	HIV/AIDS	Rate	1992	675.782	1009.81	422.657
Incidence	Kenya	Female	50-69 years	HIV/AIDS	Rate	1992	619.074	901.904	363.876
Incidence	Kenya	Both	50-69 years	HIV/AIDS	Rate	1992	646.612	845.868	460.743
Incidence	Kenya	Male	Age-standardized	HIV/AIDS	Percent	1992	0.00124089	0.00157678	0.00095596
Incidence	Kenya	Female	Age-standardized	HIV/AIDS	Percent	1992	0.00127026	0.00158025	0.000978092
Incidence	Kenya	Both	Age-standardized	HIV/AIDS	Percent	1992	0.00125728	0.00146755	0.00109034
Incidence	Kenya	Male	Age-standardized	HIV/AIDS	Rate	1992	788.768	1008.95	612.391
Incidence	Kenya	Female	Age-standardized	HIV/AIDS	Rate	1992	857.148	1062.64	664.972
Incidence	Kenya	Both	Age-standardized	HIV/AIDS	Rate	1992	824.125	954.564	718.941
Incidence	Ethiopia	Male	Under 5	HIV/AIDS	Number	1992	18142.4	23620.8	13677.9
Incidence	Ethiopia	Female	Under 5	HIV/AIDS	Number	1992	17569.2	22902.4	13291
Incidence	Ethiopia	Both	Under 5	HIV/AIDS	Number	1992	35711.5	46503.4	27025.5
Incidence	Ethiopia	Male	Under 5	HIV/AIDS	Percent	1992	0.000394008	0.000526731	0.000292808
Incidence	Ethiopia	Female	Under 5	HIV/AIDS	Percent	1992	0.000375073	0.000497952	0.000279913
Incidence	Ethiopia	Both	Under 5	HIV/AIDS	Percent	1992	0.000384449	0.000510291	0.000287056
Incidence	Ethiopia	Male	Under 5	HIV/AIDS	Rate	1992	336.027	437.496	253.337
Incidence	Ethiopia	Female	Under 5	HIV/AIDS	Rate	1992	339.287	442.28	256.669
Incidence	Ethiopia	Both	Under 5	HIV/AIDS	Rate	1992	337.623	439.652	255.504
Incidence	Ethiopia	Male	All Ages	HIV/AIDS	Number	1992	88239.1	108456	70425.4
Incidence	Ethiopia	Female	All Ages	HIV/AIDS	Number	1992	125159	155110	99693.3
Incidence	Ethiopia	Both	All Ages	HIV/AIDS	Number	1992	213399	258345	176637
Incidence	Ethiopia	Male	All Ages	HIV/AIDS	Percent	1992	0.000558178	0.00069519	0.000438886
Incidence	Ethiopia	Female	All Ages	HIV/AIDS	Percent	1992	0.000746659	0.000933737	0.000594298
Incidence	Ethiopia	Both	All Ages	HIV/AIDS	Percent	1992	0.000655176	0.000794393	0.000534342
Incidence	Ethiopia	Male	All Ages	HIV/AIDS	Rate	1992	319.983	393.294	255.385
Incidence	Ethiopia	Female	All Ages	HIV/AIDS	Rate	1992	457.505	566.987	364.417
Incidence	Ethiopia	Both	All Ages	HIV/AIDS	Rate	1992	388.47	470.29	321.55
Incidence	Ethiopia	Male	5-14 years	HIV/AIDS	Number	1992	0	0	0
Incidence	Ethiopia	Female	5-14 years	HIV/AIDS	Number	1992	0	0	0
Incidence	Ethiopia	Both	5-14 years	HIV/AIDS	Number	1992	0	0	0
Incidence	Ethiopia	Male	5-14 years	HIV/AIDS	Percent	1992	0	0	0
Incidence	Ethiopia	Female	5-14 years	HIV/AIDS	Percent	1992	0	0	0
Incidence	Ethiopia	Both	5-14 years	HIV/AIDS	Percent	1992	0	0	0
Incidence	Ethiopia	Male	5-14 years	HIV/AIDS	Rate	1992	0	0	0
Incidence	Ethiopia	Female	5-14 years	HIV/AIDS	Rate	1992	0	0	0
Incidence	Ethiopia	Both	5-14 years	HIV/AIDS	Rate	1992	0	0	0
Incidence	Ethiopia	Male	15-49 years	HIV/AIDS	Number	1992	62793.2	80410.1	48264.8
Incidence	Ethiopia	Female	15-49 years	HIV/AIDS	Number	1992	100393	124456	80106.8
Incidence	Ethiopia	Both	15-49 years	HIV/AIDS	Number	1992	163187	198068	134595
Incidence	Ethiopia	Male	15-49 years	HIV/AIDS	Percent	1992	0.00110813	0.00141167	0.000851564
Incidence	Ethiopia	Female	15-49 years	HIV/AIDS	Percent	1992	0.00151979	0.00188245	0.00119718
Incidence	Ethiopia	Both	15-49 years	HIV/AIDS	Percent	1992	0.00132972	0.00163409	0.00107784
Incidence	Ethiopia	Male	15-49 years	HIV/AIDS	Rate	1992	546.632	699.992	420.158
Incidence	Ethiopia	Female	15-49 years	HIV/AIDS	Rate	1992	823.68	1021.1	657.239
Incidence	Ethiopia	Both	15-49 years	HIV/AIDS	Rate	1992	689.258	836.586	568.493
Incidence	Ethiopia	Male	50-69 years	HIV/AIDS	Number	1992	6444.27	9323.3	3955.55
Incidence	Ethiopia	Female	50-69 years	HIV/AIDS	Number	1992	6652.98	9932.8	3893.69
Incidence	Ethiopia	Both	50-69 years	HIV/AIDS	Number	1992	13097.2	17906.3	9035.5
Incidence	Ethiopia	Male	50-69 years	HIV/AIDS	Percent	1992	0.000651605	0.000942299	0.000388815
Incidence	Ethiopia	Female	50-69 years	HIV/AIDS	Percent	1992	0.0006926	0.00104488	0.000404853
Incidence	Ethiopia	Both	50-69 years	HIV/AIDS	Percent	1992	0.000671742	0.000934142	0.000456704
Incidence	Ethiopia	Male	50-69 years	HIV/AIDS	Rate	1992	313.837	454.047	192.636
Incidence	Ethiopia	Female	50-69 years	HIV/AIDS	Rate	1992	360.463	538.166	210.963
Incidence	Ethiopia	Both	50-69 years	HIV/AIDS	Rate	1992	335.908	459.247	231.736
Incidence	Ethiopia	Male	Age-standardized	HIV/AIDS	Percent	1992	0.000695581	0.000882578	0.00053816
Incidence	Ethiopia	Female	Age-standardized	HIV/AIDS	Percent	1992	0.000854195	0.00106475	0.000673525
Incidence	Ethiopia	Both	Age-standardized	HIV/AIDS	Percent	1992	0.000780999	0.000953094	0.000633076
Incidence	Ethiopia	Male	Age-standardized	HIV/AIDS	Rate	1992	375.157	472.227	291.005
Incidence	Ethiopia	Female	Age-standardized	HIV/AIDS	Rate	1992	496.242	621.047	390.922
Incidence	Ethiopia	Both	Age-standardized	HIV/AIDS	Rate	1992	437.486	530.067	359.793
Incidence	Rwanda	Male	Under 5	HIV/AIDS	Number	1992	1688.7	2636.82	1024.42
Incidence	Rwanda	Female	Under 5	HIV/AIDS	Number	1992	1656.22	2619.1	1012.75
Incidence	Rwanda	Both	Under 5	HIV/AIDS	Number	1992	3344.92	5258.04	2035.38
Incidence	Rwanda	Male	Under 5	HIV/AIDS	Percent	1992	0.000255083	0.00039468	0.000155005
Incidence	Rwanda	Female	Under 5	HIV/AIDS	Percent	1992	0.000233328	0.000363725	0.000141407
Incidence	Rwanda	Both	Under 5	HIV/AIDS	Percent	1992	0.000243802	0.000377424	0.000148123
Incidence	Rwanda	Male	Under 5	HIV/AIDS	Rate	1992	236.712	369.613	143.597
Incidence	Rwanda	Female	Under 5	HIV/AIDS	Rate	1992	231.802	366.565	141.742
Incidence	Rwanda	Both	Under 5	HIV/AIDS	Rate	1992	234.255	368.236	142.544
Incidence	Rwanda	Male	All Ages	HIV/AIDS	Number	1992	12791.4	17271.7	9253.64
Incidence	Rwanda	Female	All Ages	HIV/AIDS	Number	1992	16570.3	21616.1	12321.4
Incidence	Rwanda	Both	All Ages	HIV/AIDS	Number	1992	29361.8	37611.4	22618
Incidence	Rwanda	Male	All Ages	HIV/AIDS	Percent	1992	0.000545398	0.000742108	0.000393928
Incidence	Rwanda	Female	All Ages	HIV/AIDS	Percent	1992	0.000629779	0.000828812	0.000463117
Incidence	Rwanda	Both	All Ages	HIV/AIDS	Percent	1992	0.00058998	0.000759996	0.000448183
Incidence	Rwanda	Male	All Ages	HIV/AIDS	Rate	1992	340.148	459.288	246.072
Incidence	Rwanda	Female	All Ages	HIV/AIDS	Rate	1992	423.165	552.021	314.657
Incidence	Rwanda	Both	All Ages	HIV/AIDS	Rate	1992	382.496	489.964	294.645
Incidence	Rwanda	Male	5-14 years	HIV/AIDS	Number	1992	0	0	0
Incidence	Rwanda	Female	5-14 years	HIV/AIDS	Number	1992	0	0	0
Incidence	Rwanda	Both	5-14 years	HIV/AIDS	Number	1992	0	0	0
Incidence	Rwanda	Male	5-14 years	HIV/AIDS	Percent	1992	0	0	0
Incidence	Rwanda	Female	5-14 years	HIV/AIDS	Percent	1992	0	0	0
Incidence	Rwanda	Both	5-14 years	HIV/AIDS	Percent	1992	0	0	0
Incidence	Rwanda	Male	5-14 years	HIV/AIDS	Rate	1992	0	0	0
Incidence	Rwanda	Female	5-14 years	HIV/AIDS	Rate	1992	0	0	0
Incidence	Rwanda	Both	5-14 years	HIV/AIDS	Rate	1992	0	0	0
Incidence	Rwanda	Male	15-49 years	HIV/AIDS	Number	1992	10183.5	13676.8	7310.57
Incidence	Rwanda	Female	15-49 years	HIV/AIDS	Number	1992	13823.3	17774.8	10573
Incidence	Rwanda	Both	15-49 years	HIV/AIDS	Number	1992	24006.8	30102.6	18892.5
Incidence	Rwanda	Male	15-49 years	HIV/AIDS	Percent	1992	0.00113228	0.001551	0.000812785
Incidence	Rwanda	Female	15-49 years	HIV/AIDS	Percent	1992	0.00133996	0.00173631	0.00101019
Incidence	Rwanda	Both	15-49 years	HIV/AIDS	Percent	1992	0.00124312	0.00158977	0.000966952
Incidence	Rwanda	Male	15-49 years	HIV/AIDS	Rate	1992	614.304	825.029	440.998
Incidence	Rwanda	Female	15-49 years	HIV/AIDS	Rate	1992	805.677	1035.98	616.234
Incidence	Rwanda	Both	15-49 years	HIV/AIDS	Rate	1992	711.636	892.332	560.032
Incidence	Rwanda	Male	50-69 years	HIV/AIDS	Number	1992	787.257	1220.52	456.444
Incidence	Rwanda	Female	50-69 years	HIV/AIDS	Number	1992	1004.2	1562.19	567.129
Incidence	Rwanda	Both	50-69 years	HIV/AIDS	Number	1992	1791.46	2566.91	1161.94
Incidence	Rwanda	Male	50-69 years	HIV/AIDS	Percent	1992	0.000640245	0.00100446	0.000372765
Incidence	Rwanda	Female	50-69 years	HIV/AIDS	Percent	1992	0.00060083	0.000937538	0.000343363
Incidence	Rwanda	Both	50-69 years	HIV/AIDS	Percent	1992	0.00061745	0.000891787	0.000400867
Incidence	Rwanda	Male	50-69 years	HIV/AIDS	Rate	1992	330.573	512.501	191.663
Incidence	Rwanda	Female	50-69 years	HIV/AIDS	Rate	1992	334.23	519.948	188.759
Incidence	Rwanda	Both	50-69 years	HIV/AIDS	Rate	1992	332.613	476.589	215.733
Incidence	Rwanda	Male	Age-standardized	HIV/AIDS	Percent	1992	0.000674963	0.000930056	0.000485518
Incidence	Rwanda	Female	Age-standardized	HIV/AIDS	Percent	1992	0.000748275	0.000980163	0.000549028
Incidence	Rwanda	Both	Age-standardized	HIV/AIDS	Percent	1992	0.000713316	0.000914139	0.000541389
Incidence	Rwanda	Male	Age-standardized	HIV/AIDS	Rate	1992	395.819	543.78	285.39
Incidence	Rwanda	Female	Age-standardized	HIV/AIDS	Rate	1992	476.376	614.321	355.379
Incidence	Rwanda	Both	Age-standardized	HIV/AIDS	Rate	1992	436.75	556.762	334.496
Incidence	Uganda	Male	Age-standardized	HIV/AIDS	Percent	1991	0.000831779	0.00141191	0.000442705
Incidence	Uganda	Female	Age-standardized	HIV/AIDS	Percent	1991	0.000937018	0.00151923	0.000483654
Incidence	Uganda	Both	Age-standardized	HIV/AIDS	Percent	1991	0.00088886	0.0014578	0.000476427
Incidence	Uganda	Male	Age-standardized	HIV/AIDS	Rate	1991	551.378	938.876	293.572
Incidence	Uganda	Female	Age-standardized	HIV/AIDS	Rate	1991	669.577	1088.93	348.819
Incidence	Uganda	Both	Age-standardized	HIV/AIDS	Rate	1991	612.706	1006.32	325.598
Incidence	Uganda	Male	Age-standardized	HIV/AIDS	Percent	1994	0.000591682	0.000881712	0.000305877
Incidence	Uganda	Female	Age-standardized	HIV/AIDS	Percent	1994	0.000754792	0.00109489	0.000365594
Incidence	Uganda	Both	Age-standardized	HIV/AIDS	Percent	1994	0.000679564	0.000957254	0.000339643
Incidence	Uganda	Male	Age-standardized	HIV/AIDS	Rate	1994	390.316	579.686	200.874
Incidence	Uganda	Female	Age-standardized	HIV/AIDS	Rate	1994	535.451	779.129	253.278
Incidence	Uganda	Both	Age-standardized	HIV/AIDS	Rate	1994	465.664	648.39	232.528
Incidence	Uganda	Male	Age-standardized	HIV/AIDS	Percent	1993	0.000657039	0.000965993	0.00040178
Incidence	Uganda	Female	Age-standardized	HIV/AIDS	Percent	1993	0.000806633	0.00116655	0.000477362
Incidence	Uganda	Both	Age-standardized	HIV/AIDS	Percent	1993	0.000737734	0.001027	0.000458185
Incidence	Uganda	Male	Age-standardized	HIV/AIDS	Rate	1993	433.781	638.757	262.725
Incidence	Uganda	Female	Age-standardized	HIV/AIDS	Rate	1993	573.442	830.146	342.86
Incidence	Uganda	Both	Age-standardized	HIV/AIDS	Rate	1993	506.25	708.187	311.875
Incidence	Uganda	Male	Under 5	HIV/AIDS	Number	1994	14911.2	19378.4	11271.5
Incidence	Uganda	Female	Under 5	HIV/AIDS	Number	1994	18217.2	23558.7	13464.7
Incidence	Uganda	Both	Under 5	HIV/AIDS	Number	1994	33128.4	43073.8	24651.8
Incidence	Uganda	Male	Under 5	HIV/AIDS	Percent	1994	0.00062483	0.000810173	0.000465582
Incidence	Uganda	Female	Under 5	HIV/AIDS	Percent	1994	0.000733151	0.000959693	0.000531787
Incidence	Uganda	Both	Under 5	HIV/AIDS	Percent	1994	0.000680019	0.000884799	0.000502186
Incidence	Uganda	Male	Under 5	HIV/AIDS	Rate	1994	712.683	926.194	538.722
Incidence	Uganda	Female	Under 5	HIV/AIDS	Rate	1994	873.011	1128.99	645.262
Incidence	Uganda	Both	Under 5	HIV/AIDS	Rate	1994	792.741	1030.73	589.903
Incidence	Uganda	Male	All Ages	HIV/AIDS	Number	1994	38746.6	52093.5	25131.3
Incidence	Uganda	Female	All Ages	HIV/AIDS	Number	1994	56602.7	78080.2	33566.2
Incidence	Uganda	Both	All Ages	HIV/AIDS	Number	1994	95349.3	126922	58760.1
Incidence	Uganda	Male	All Ages	HIV/AIDS	Percent	1994	0.000543716	0.000734863	0.000351995
Incidence	Uganda	Female	All Ages	HIV/AIDS	Percent	1994	0.000722966	0.00100067	0.000425387
Incidence	Uganda	Both	All Ages	HIV/AIDS	Percent	1994	0.000637532	0.000851359	0.000395814
Incidence	Uganda	Male	All Ages	HIV/AIDS	Rate	1994	399.612	537.266	259.191
Incidence	Uganda	Female	All Ages	HIV/AIDS	Rate	1994	562.449	775.866	333.54
Incidence	Uganda	Both	All Ages	HIV/AIDS	Rate	1994	482.545	642.328	297.374
Incidence	Uganda	Male	5-14 years	HIV/AIDS	Number	1994	0	0	0
Incidence	Uganda	Female	5-14 years	HIV/AIDS	Number	1994	0	0	0
Incidence	Uganda	Both	5-14 years	HIV/AIDS	Number	1994	0	0	0
Incidence	Uganda	Male	5-14 years	HIV/AIDS	Percent	1994	0	0	0
Incidence	Uganda	Female	5-14 years	HIV/AIDS	Percent	1994	0	0	0
Incidence	Uganda	Both	5-14 years	HIV/AIDS	Percent	1994	0	0	0
Incidence	Uganda	Male	5-14 years	HIV/AIDS	Rate	1994	0	0	0
Incidence	Uganda	Female	5-14 years	HIV/AIDS	Rate	1994	0	0	0
Incidence	Uganda	Both	5-14 years	HIV/AIDS	Rate	1994	0	0	0
Incidence	Uganda	Male	15-49 years	HIV/AIDS	Number	1994	21646.9	33682.4	8997.03
Incidence	Uganda	Female	15-49 years	HIV/AIDS	Number	1994	35971.6	54328.3	14009.8
Incidence	Uganda	Both	15-49 years	HIV/AIDS	Number	1994	57618.5	83911.4	23923.4
Incidence	Uganda	Male	15-49 years	HIV/AIDS	Percent	1994	0.000902981	0.00142339	0.000370491
Incidence	Uganda	Female	15-49 years	HIV/AIDS	Percent	1994	0.00124401	0.00189217	0.000474387
Incidence	Uganda	Both	15-49 years	HIV/AIDS	Percent	1994	0.00108936	0.00160748	0.000446525
Incidence	Uganda	Male	15-49 years	HIV/AIDS	Rate	1994	538.885	838.503	223.975
Incidence	Uganda	Female	15-49 years	HIV/AIDS	Rate	1994	823.057	1243.07	320.555
Incidence	Uganda	Both	15-49 years	HIV/AIDS	Rate	1994	686.96	1000.44	285.227
Incidence	Uganda	Male	50-69 years	HIV/AIDS	Number	1994	1860.89	3326.01	751.606
Incidence	Uganda	Female	50-69 years	HIV/AIDS	Number	1994	2203.94	3728.46	838.715
Incidence	Uganda	Both	50-69 years	HIV/AIDS	Number	1994	4064.83	6551.8	1627.74
Incidence	Uganda	Male	50-69 years	HIV/AIDS	Percent	1994	0.000554834	0.000994242	0.000217365
Incidence	Uganda	Female	50-69 years	HIV/AIDS	Percent	1994	0.000588442	0.000998698	0.000213686
Incidence	Uganda	Both	50-69 years	HIV/AIDS	Percent	1994	0.000572478	0.000931095	0.000226729
Incidence	Uganda	Male	50-69 years	HIV/AIDS	Rate	1994	305.868	546.684	123.539
Incidence	Uganda	Female	50-69 years	HIV/AIDS	Rate	1994	349.239	590.817	132.904
Incidence	Uganda	Both	50-69 years	HIV/AIDS	Rate	1994	327.95	528.599	131.326
Incidence	Tanzania	Male	Under 5	HIV/AIDS	Number	1993	12985.5	17259.9	9328.34
Incidence	Tanzania	Female	Under 5	HIV/AIDS	Number	1993	13287.7	17449.6	9619.23
Incidence	Tanzania	Both	Under 5	HIV/AIDS	Number	1993	26273.2	34330.7	18945.4
Incidence	Tanzania	Male	Under 5	HIV/AIDS	Percent	1993	0.00055278	0.000741561	0.000388366
Incidence	Tanzania	Female	Under 5	HIV/AIDS	Percent	1993	0.000554454	0.00074198	0.000394953
Incidence	Tanzania	Both	Under 5	HIV/AIDS	Percent	1993	0.000553586	0.00074652	0.000396375
Incidence	Tanzania	Male	Under 5	HIV/AIDS	Rate	1993	495.057	658.014	355.632
Incidence	Tanzania	Female	Under 5	HIV/AIDS	Rate	1993	513.715	674.619	371.889
Incidence	Tanzania	Both	Under 5	HIV/AIDS	Rate	1993	504.321	658.986	363.662
Incidence	Tanzania	Male	All Ages	HIV/AIDS	Number	1993	75654.5	100777	55038.7
Incidence	Tanzania	Female	All Ages	HIV/AIDS	Number	1993	94960	128478	65973.3
Incidence	Tanzania	Both	All Ages	HIV/AIDS	Number	1993	170615	225398	127328
Incidence	Tanzania	Male	All Ages	HIV/AIDS	Percent	1993	0.000877343	0.00118056	0.000641386
Incidence	Tanzania	Female	All Ages	HIV/AIDS	Percent	1993	0.00101083	0.00137376	0.000701174
Incidence	Tanzania	Both	All Ages	HIV/AIDS	Percent	1993	0.000946943	0.00125512	0.000697221
Incidence	Tanzania	Male	All Ages	HIV/AIDS	Rate	1993	550.536	733.349	400.515
Incidence	Tanzania	Female	All Ages	HIV/AIDS	Rate	1993	656.944	888.825	456.411
Incidence	Tanzania	Both	All Ages	HIV/AIDS	Rate	1993	605.085	799.374	451.57
Incidence	Tanzania	Male	5-14 years	HIV/AIDS	Number	1993	0	0	0
Incidence	Tanzania	Female	5-14 years	HIV/AIDS	Number	1993	0	0	0
Incidence	Tanzania	Both	5-14 years	HIV/AIDS	Number	1993	0	0	0
Incidence	Tanzania	Male	5-14 years	HIV/AIDS	Percent	1993	0	0	0
Incidence	Tanzania	Female	5-14 years	HIV/AIDS	Percent	1993	0	0	0
Incidence	Tanzania	Both	5-14 years	HIV/AIDS	Percent	1993	0	0	0
Incidence	Tanzania	Male	5-14 years	HIV/AIDS	Rate	1993	0	0	0
Incidence	Tanzania	Female	5-14 years	HIV/AIDS	Rate	1993	0	0	0
Incidence	Tanzania	Both	5-14 years	HIV/AIDS	Rate	1993	0	0	0
Incidence	Tanzania	Male	15-49 years	HIV/AIDS	Number	1993	56128.1	78068.1	38476
Incidence	Tanzania	Female	15-49 years	HIV/AIDS	Number	1993	75861.9	103348	52134
Incidence	Tanzania	Both	15-49 years	HIV/AIDS	Number	1993	131990	176546	96391.9
Incidence	Tanzania	Male	15-49 years	HIV/AIDS	Percent	1993	0.00171954	0.00242337	0.00116913
Incidence	Tanzania	Female	15-49 years	HIV/AIDS	Percent	1993	0.00194074	0.0026833	0.00132723
Incidence	Tanzania	Both	15-49 years	HIV/AIDS	Percent	1993	0.00184009	0.00253184	0.0013248
Incidence	Tanzania	Male	15-49 years	HIV/AIDS	Rate	1993	951.363	1323.24	652.162
Incidence	Tanzania	Female	15-49 years	HIV/AIDS	Rate	1993	1143.98	1558.46	786.168
Incidence	Tanzania	Both	15-49 years	HIV/AIDS	Rate	1993	1053.3	1408.86	769.218
Incidence	Tanzania	Male	50-69 years	HIV/AIDS	Number	1993	5528.93	8405.52	3226.33
Incidence	Tanzania	Female	50-69 years	HIV/AIDS	Number	1993	5289.39	8444.67	2792.13
Incidence	Tanzania	Both	50-69 years	HIV/AIDS	Number	1993	10818.3	15712.8	6888.1
Incidence	Tanzania	Male	50-69 years	HIV/AIDS	Percent	1993	0.00104802	0.00161665	0.000608814
Incidence	Tanzania	Female	50-69 years	HIV/AIDS	Percent	1993	0.000915455	0.00147009	0.000481518
Incidence	Tanzania	Both	50-69 years	HIV/AIDS	Percent	1993	0.000978681	0.00140881	0.000626299
Incidence	Tanzania	Male	50-69 years	HIV/AIDS	Rate	1993	540.418	821.585	315.354
Incidence	Tanzania	Female	50-69 years	HIV/AIDS	Rate	1993	490.992	783.883	259.182
Incidence	Tanzania	Both	50-69 years	HIV/AIDS	Rate	1993	515.067	748.096	327.947
Incidence	Tanzania	Male	Age-standardized	HIV/AIDS	Percent	1993	0.00107977	0.00148624	0.000760827
Incidence	Tanzania	Female	Age-standardized	HIV/AIDS	Percent	1993	0.00111757	0.0015327	0.000769968
Incidence	Tanzania	Both	Age-standardized	HIV/AIDS	Percent	1993	0.00110169	0.00146921	0.000814842
Incidence	Tanzania	Male	Age-standardized	HIV/AIDS	Rate	1993	638.264	877.127	451.026
Incidence	Tanzania	Female	Age-standardized	HIV/AIDS	Rate	1993	690.857	945.544	474.823
Incidence	Tanzania	Both	Age-standardized	HIV/AIDS	Rate	1993	666.68	879.505	489.747
Incidence	Ethiopia	Male	Under 5	HIV/AIDS	Number	1993	20828.2	26393.5	16090.6
Incidence	Ethiopia	Female	Under 5	HIV/AIDS	Number	1993	20221	25482.3	15684.8
Incidence	Ethiopia	Both	Under 5	HIV/AIDS	Number	1993	41049.2	52071.9	31747.7
Incidence	Ethiopia	Male	Under 5	HIV/AIDS	Percent	1993	0.000435409	0.000564785	0.000329608
Incidence	Ethiopia	Female	Under 5	HIV/AIDS	Percent	1993	0.00041578	0.000535993	0.000317843
Incidence	Ethiopia	Both	Under 5	HIV/AIDS	Percent	1993	0.0004255	0.00055076	0.000324192
Incidence	Ethiopia	Male	Under 5	HIV/AIDS	Rate	1993	375.701	476.09	290.243
Incidence	Ethiopia	Female	Under 5	HIV/AIDS	Rate	1993	380.354	479.318	295.029
Incidence	Ethiopia	Both	Under 5	HIV/AIDS	Rate	1993	377.979	479.476	292.331
Incidence	Ethiopia	Male	All Ages	HIV/AIDS	Number	1993	90034.9	110486	72444.7
Incidence	Ethiopia	Female	All Ages	HIV/AIDS	Number	1993	128854	158721	104111
Incidence	Ethiopia	Both	All Ages	HIV/AIDS	Number	1993	218889	262853	182315
Incidence	Ethiopia	Male	All Ages	HIV/AIDS	Percent	1993	0.000551414	0.000683243	0.000438013
Incidence	Ethiopia	Female	All Ages	HIV/AIDS	Percent	1993	0.000746674	0.000928665	0.000598781
Incidence	Ethiopia	Both	All Ages	HIV/AIDS	Percent	1993	0.000651743	0.000786833	0.000540052
Incidence	Ethiopia	Male	All Ages	HIV/AIDS	Rate	1993	316.02	387.802	254.279
Incidence	Ethiopia	Female	All Ages	HIV/AIDS	Rate	1993	456.89	562.794	369.155
Incidence	Ethiopia	Both	All Ages	HIV/AIDS	Rate	1993	386.097	463.646	321.586
Incidence	Ethiopia	Male	5-14 years	HIV/AIDS	Number	1993	0	0	0
Incidence	Ethiopia	Female	5-14 years	HIV/AIDS	Number	1993	0	0	0
Incidence	Ethiopia	Both	5-14 years	HIV/AIDS	Number	1993	0	0	0
Incidence	Ethiopia	Male	5-14 years	HIV/AIDS	Percent	1993	0	0	0
Incidence	Ethiopia	Female	5-14 years	HIV/AIDS	Percent	1993	0	0	0
Incidence	Ethiopia	Both	5-14 years	HIV/AIDS	Percent	1993	0	0	0
Incidence	Ethiopia	Male	5-14 years	HIV/AIDS	Rate	1993	0	0	0
Incidence	Ethiopia	Female	5-14 years	HIV/AIDS	Rate	1993	0	0	0
Incidence	Ethiopia	Both	5-14 years	HIV/AIDS	Rate	1993	0	0	0
Incidence	Ethiopia	Male	15-49 years	HIV/AIDS	Number	1993	62052.7	80104	47844.2
Incidence	Ethiopia	Female	15-49 years	HIV/AIDS	Number	1993	101477	125954	80642.7
Incidence	Ethiopia	Both	15-49 years	HIV/AIDS	Number	1993	163530	198828	132719
Incidence	Ethiopia	Male	15-49 years	HIV/AIDS	Percent	1993	0.00105895	0.00137042	0.000810244
Incidence	Ethiopia	Female	15-49 years	HIV/AIDS	Percent	1993	0.00149467	0.00187401	0.00117848
Incidence	Ethiopia	Both	15-49 years	HIV/AIDS	Percent	1993	0.00129284	0.00158488	0.00104254
Incidence	Ethiopia	Male	15-49 years	HIV/AIDS	Rate	1993	519.828	671.047	400.8
Incidence	Ethiopia	Female	15-49 years	HIV/AIDS	Rate	1993	805.386	999.649	640.03
Incidence	Ethiopia	Both	15-49 years	HIV/AIDS	Rate	1993	666.463	810.319	540.894
Incidence	Ethiopia	Male	50-69 years	HIV/AIDS	Number	1993	6313.69	9203.4	3852.36
Incidence	Ethiopia	Female	50-69 years	HIV/AIDS	Number	1993	6615.22	10203.5	3832.39
Incidence	Ethiopia	Both	50-69 years	HIV/AIDS	Number	1993	12928.9	17788.3	9010.7
Incidence	Ethiopia	Male	50-69 years	HIV/AIDS	Percent	1993	0.000623056	0.000900451	0.000376709
Incidence	Ethiopia	Female	50-69 years	HIV/AIDS	Percent	1993	0.000684108	0.00104422	0.000393312
Incidence	Ethiopia	Both	50-69 years	HIV/AIDS	Percent	1993	0.000652811	0.000903957	0.000441697
Incidence	Ethiopia	Male	50-69 years	HIV/AIDS	Rate	1993	298.701	435.413	182.255
Incidence	Ethiopia	Female	50-69 years	HIV/AIDS	Rate	1993	353.697	545.55	204.907
Incidence	Ethiopia	Both	50-69 years	HIV/AIDS	Rate	1993	324.519	446.49	226.171
Incidence	Ethiopia	Male	Age-standardized	HIV/AIDS	Percent	1993	0.000674076	0.000856782	0.000526222
Incidence	Ethiopia	Female	Age-standardized	HIV/AIDS	Percent	1993	0.000847367	0.00105949	0.000668935
Incidence	Ethiopia	Both	Age-standardized	HIV/AIDS	Percent	1993	0.000766941	0.000934173	0.000627278
Incidence	Ethiopia	Male	Age-standardized	HIV/AIDS	Rate	1993	362.986	458.729	282.307
Incidence	Ethiopia	Female	Age-standardized	HIV/AIDS	Rate	1993	490.839	608.876	386.228
Incidence	Ethiopia	Both	Age-standardized	HIV/AIDS	Rate	1993	428.601	521.725	349.288
Incidence	Rwanda	Male	Under 5	HIV/AIDS	Number	1993	1452.95	2141.2	933.021
Incidence	Rwanda	Female	Under 5	HIV/AIDS	Number	1993	1429.66	2141.1	920.753
Incidence	Rwanda	Both	Under 5	HIV/AIDS	Number	1993	2882.61	4287.03	1866.18
Incidence	Rwanda	Male	Under 5	HIV/AIDS	Percent	1993	0.000284043	0.000417726	0.000184313
Incidence	Rwanda	Female	Under 5	HIV/AIDS	Percent	1993	0.0002596	0.000387509	0.000164913
Incidence	Rwanda	Both	Under 5	HIV/AIDS	Percent	1993	0.000271341	0.000403374	0.000174436
Incidence	Rwanda	Male	Under 5	HIV/AIDS	Rate	1993	261.802	385.815	168.118
Incidence	Rwanda	Female	Under 5	HIV/AIDS	Rate	1993	256.449	384.065	165.162
Incidence	Rwanda	Both	Under 5	HIV/AIDS	Rate	1993	259.12	385.364	167.752
Incidence	Rwanda	Male	All Ages	HIV/AIDS	Number	1993	11095.6	14134.8	8569.39
Incidence	Rwanda	Female	All Ages	HIV/AIDS	Number	1993	14598.4	18091.7	11426.4
Incidence	Rwanda	Both	All Ages	HIV/AIDS	Number	1993	25693.9	31198.3	21102.6
Incidence	Rwanda	Male	All Ages	HIV/AIDS	Percent	1993	0.00058626	0.000756308	0.000452158
Incidence	Rwanda	Female	All Ages	HIV/AIDS	Percent	1993	0.000692212	0.00085888	0.000537426
Incidence	Rwanda	Both	All Ages	HIV/AIDS	Percent	1993	0.00064207	0.000783897	0.000522627
Incidence	Rwanda	Male	All Ages	HIV/AIDS	Rate	1993	362.979	462.404	280.338
Incidence	Rwanda	Female	All Ages	HIV/AIDS	Rate	1993	461.437	571.858	361.175
Incidence	Rwanda	Both	All Ages	HIV/AIDS	Rate	1993	413.054	501.542	339.245
Incidence	Rwanda	Male	5-14 years	HIV/AIDS	Number	1993	0	0	0
Incidence	Rwanda	Female	5-14 years	HIV/AIDS	Number	1993	0	0	0
Incidence	Rwanda	Both	5-14 years	HIV/AIDS	Number	1993	0	0	0
Incidence	Rwanda	Male	5-14 years	HIV/AIDS	Percent	1993	0	0	0
Incidence	Rwanda	Female	5-14 years	HIV/AIDS	Percent	1993	0	0	0
Incidence	Rwanda	Both	5-14 years	HIV/AIDS	Percent	1993	0	0	0
Incidence	Rwanda	Male	5-14 years	HIV/AIDS	Rate	1993	0	0	0
Incidence	Rwanda	Female	5-14 years	HIV/AIDS	Rate	1993	0	0	0
Incidence	Rwanda	Both	5-14 years	HIV/AIDS	Rate	1993	0	0	0
Incidence	Rwanda	Male	15-49 years	HIV/AIDS	Number	1993	8843.34	11461.9	6748.08
Incidence	Rwanda	Female	15-49 years	HIV/AIDS	Number	1993	12201.7	14937.1	9707.91
Incidence	Rwanda	Both	15-49 years	HIV/AIDS	Number	1993	21045.1	25126.2	17447.7
Incidence	Rwanda	Male	15-49 years	HIV/AIDS	Percent	1993	0.00120227	0.00158065	0.000914194
Incidence	Rwanda	Female	15-49 years	HIV/AIDS	Percent	1993	0.0014722	0.00182538	0.00115691
Incidence	Rwanda	Both	15-49 years	HIV/AIDS	Percent	1993	0.00134518	0.00163672	0.00109844
Incidence	Rwanda	Male	15-49 years	HIV/AIDS	Rate	1993	651.336	844.198	497.014
Incidence	Rwanda	Female	15-49 years	HIV/AIDS	Rate	1993	881.267	1078.83	701.152
Incidence	Rwanda	Both	15-49 years	HIV/AIDS	Rate	1993	767.427	916.249	636.247
Incidence	Rwanda	Male	50-69 years	HIV/AIDS	Number	1993	662.152	990.381	407.544
Incidence	Rwanda	Female	50-69 years	HIV/AIDS	Number	1993	872.88	1297.57	526.223
Incidence	Rwanda	Both	50-69 years	HIV/AIDS	Number	1993	1535.03	2099.85	1063.54
Incidence	Rwanda	Male	50-69 years	HIV/AIDS	Percent	1993	0.000683096	0.00101937	0.000422645
Incidence	Rwanda	Female	50-69 years	HIV/AIDS	Percent	1993	0.000662097	0.000987195	0.000399013
Incidence	Rwanda	Both	50-69 years	HIV/AIDS	Percent	1993	0.000670934	0.000934449	0.000468398
Incidence	Rwanda	Male	50-69 years	HIV/AIDS	Rate	1993	351.891	526.323	216.583
Incidence	Rwanda	Female	50-69 years	HIV/AIDS	Rate	1993	366.971	545.518	221.232
Incidence	Rwanda	Both	50-69 years	HIV/AIDS	Rate	1993	360.311	492.887	249.64
Incidence	Rwanda	Male	Age-standardized	HIV/AIDS	Percent	1993	0.000724122	0.000943956	0.000555331
Incidence	Rwanda	Female	Age-standardized	HIV/AIDS	Percent	1993	0.000828317	0.00102526	0.000645222
Incidence	Rwanda	Both	Age-standardized	HIV/AIDS	Percent	1993	0.000778355	0.00094441	0.000632572
Incidence	Rwanda	Male	Age-standardized	HIV/AIDS	Rate	1993	424.086	547.435	324.745
Incidence	Rwanda	Female	Age-standardized	HIV/AIDS	Rate	1993	525.556	652.002	409.758
Incidence	Rwanda	Both	Age-standardized	HIV/AIDS	Rate	1993	475.332	577.686	387.315
Incidence	Eastern Sub-Saharan Africa	Male	Under 5	HIV/AIDS	Number	1994	96556.6	106990	86669.7
Incidence	Eastern Sub-Saharan Africa	Female	Under 5	HIV/AIDS	Number	1994	99504.6	110478	89725.1
Incidence	Eastern Sub-Saharan Africa	Both	Under 5	HIV/AIDS	Number	1994	196061	217312	176316
Incidence	Eastern Sub-Saharan Africa	Male	Under 5	HIV/AIDS	Percent	1994	0.000512607	0.000586046	0.000447123
Incidence	Eastern Sub-Saharan Africa	Female	Under 5	HIV/AIDS	Percent	1994	0.000514123	0.000589313	0.000451006
Incidence	Eastern Sub-Saharan Africa	Both	Under 5	HIV/AIDS	Percent	1994	0.000513371	0.000585493	0.000450206
Incidence	Eastern Sub-Saharan Africa	Male	Under 5	HIV/AIDS	Rate	1994	485.944	538.451	436.185
Incidence	Eastern Sub-Saharan Africa	Female	Under 5	HIV/AIDS	Rate	1994	512.292	568.788	461.944
Incidence	Eastern Sub-Saharan Africa	Both	Under 5	HIV/AIDS	Rate	1994	498.968	553.051	448.719
Incidence	Eastern Sub-Saharan Africa	Male	All Ages	HIV/AIDS	Number	1994	465490	546121	401949
Incidence	Eastern Sub-Saharan Africa	Female	All Ages	HIV/AIDS	Number	1994	617440	726707	527289
Incidence	Eastern Sub-Saharan Africa	Both	All Ages	HIV/AIDS	Number	1994	1.08293e+06	1.26881e+06	934664
Incidence	Eastern Sub-Saharan Africa	Male	All Ages	HIV/AIDS	Percent	1994	0.000705361	0.000839423	0.00060158
Incidence	Eastern Sub-Saharan Africa	Female	All Ages	HIV/AIDS	Percent	1994	0.000873689	0.00104504	0.000740722
Incidence	Eastern Sub-Saharan Africa	Both	All Ages	HIV/AIDS	Percent	1994	0.000792406	0.000936711	0.00067998
Incidence	Eastern Sub-Saharan Africa	Male	All Ages	HIV/AIDS	Rate	1994	446.213	523.504	385.303
Incidence	Eastern Sub-Saharan Africa	Female	All Ages	HIV/AIDS	Rate	1994	583.563	686.834	498.358
Incidence	Eastern Sub-Saharan Africa	Both	All Ages	HIV/AIDS	Rate	1994	515.373	603.833	444.812
Incidence	Eastern Sub-Saharan Africa	Male	5-14 years	HIV/AIDS	Number	1994	0	0	0
Incidence	Eastern Sub-Saharan Africa	Female	5-14 years	HIV/AIDS	Number	1994	0	0	0
Incidence	Eastern Sub-Saharan Africa	Both	5-14 years	HIV/AIDS	Number	1994	0	0	0
Incidence	Eastern Sub-Saharan Africa	Male	5-14 years	HIV/AIDS	Percent	1994	0	0	0
Incidence	Eastern Sub-Saharan Africa	Female	5-14 years	HIV/AIDS	Percent	1994	0	0	0
Incidence	Eastern Sub-Saharan Africa	Both	5-14 years	HIV/AIDS	Percent	1994	0	0	0
Incidence	Eastern Sub-Saharan Africa	Male	5-14 years	HIV/AIDS	Rate	1994	0	0	0
Incidence	Eastern Sub-Saharan Africa	Female	5-14 years	HIV/AIDS	Rate	1994	0	0	0
Incidence	Eastern Sub-Saharan Africa	Both	5-14 years	HIV/AIDS	Rate	1994	0	0	0
Incidence	Eastern Sub-Saharan Africa	Male	15-49 years	HIV/AIDS	Number	1994	333581	405007	277234
Incidence	Eastern Sub-Saharan Africa	Female	15-49 years	HIV/AIDS	Number	1994	483344	583862	404019
Incidence	Eastern Sub-Saharan Africa	Both	15-49 years	HIV/AIDS	Number	1994	816925	981699	688693
Incidence	Eastern Sub-Saharan Africa	Male	15-49 years	HIV/AIDS	Percent	1994	0.00135488	0.00166927	0.00110758
Incidence	Eastern Sub-Saharan Africa	Female	15-49 years	HIV/AIDS	Percent	1994	0.00170567	0.00208124	0.00139349
Incidence	Eastern Sub-Saharan Africa	Both	15-49 years	HIV/AIDS	Percent	1994	0.00154259	0.00187673	0.00127213
Incidence	Eastern Sub-Saharan Africa	Male	15-49 years	HIV/AIDS	Rate	1994	737.146	894.982	612.631
Incidence	Eastern Sub-Saharan Africa	Female	15-49 years	HIV/AIDS	Rate	1994	1007.24	1216.71	841.936
Incidence	Eastern Sub-Saharan Africa	Both	15-49 years	HIV/AIDS	Rate	1994	876.153	1052.87	738.624
Incidence	Eastern Sub-Saharan Africa	Male	50-69 years	HIV/AIDS	Number	1994	30370	39454.2	22971.8
Incidence	Eastern Sub-Saharan Africa	Female	50-69 years	HIV/AIDS	Number	1994	31580.4	40946.8	23362.4
Incidence	Eastern Sub-Saharan Africa	Both	50-69 years	HIV/AIDS	Number	1994	61950.3	78119.7	48910.1
Incidence	Eastern Sub-Saharan Africa	Male	50-69 years	HIV/AIDS	Percent	1994	0.000810854	0.00106505	0.000604651
Incidence	Eastern Sub-Saharan Africa	Female	50-69 years	HIV/AIDS	Percent	1994	0.000794231	0.00104828	0.000581693
Incidence	Eastern Sub-Saharan Africa	Both	50-69 years	HIV/AIDS	Percent	1994	0.00080229	0.0010227	0.000626397
Incidence	Eastern Sub-Saharan Africa	Male	50-69 years	HIV/AIDS	Rate	1994	416.859	541.549	315.311
Incidence	Eastern Sub-Saharan Africa	Female	50-69 years	HIV/AIDS	Rate	1994	435.614	564.812	322.257
Incidence	Eastern Sub-Saharan Africa	Both	50-69 years	HIV/AIDS	Rate	1994	426.213	537.457	336.498
Incidence	Eastern Sub-Saharan Africa	Male	Age-standardized	HIV/AIDS	Percent	1994	0.000850833	0.0010305	0.00071232
Incidence	Eastern Sub-Saharan Africa	Female	Age-standardized	HIV/AIDS	Percent	1994	0.000974929	0.00117778	0.000815397
Incidence	Eastern Sub-Saharan Africa	Both	Age-standardized	HIV/AIDS	Percent	1994	0.000917257	0.00110151	0.000771135
Incidence	Eastern Sub-Saharan Africa	Male	Age-standardized	HIV/AIDS	Rate	1994	503.865	603.73	426.377
Incidence	Eastern Sub-Saharan Africa	Female	Age-standardized	HIV/AIDS	Rate	1994	614.322	734.755	517.69
Incidence	Eastern Sub-Saharan Africa	Both	Age-standardized	HIV/AIDS	Rate	1994	560.822	665.466	476.372
Incidence	Rwanda	Male	Under 5	HIV/AIDS	Number	1995	1963.63	2746.81	1354.24
Incidence	Rwanda	Female	Under 5	HIV/AIDS	Number	1995	1916.63	2671.81	1326.16
Incidence	Rwanda	Both	Under 5	HIV/AIDS	Number	1995	3880.26	5434.34	2712.78
Incidence	Rwanda	Male	Under 5	HIV/AIDS	Percent	1995	0.000427207	0.000604633	0.000291209
Incidence	Rwanda	Female	Under 5	HIV/AIDS	Percent	1995	0.000400484	0.000562237	0.000272314
Incidence	Rwanda	Both	Under 5	HIV/AIDS	Percent	1995	0.000413491	0.000581803	0.00028332
Incidence	Rwanda	Male	Under 5	HIV/AIDS	Rate	1995	399.062	558.225	275.218
Incidence	Rwanda	Female	Under 5	HIV/AIDS	Rate	1995	403.271	562.166	279.032
Incidence	Rwanda	Both	Under 5	HIV/AIDS	Rate	1995	401.13	561.786	280.439
Incidence	Rwanda	Male	All Ages	HIV/AIDS	Number	1995	10398.2	13149.6	8061.96
Incidence	Rwanda	Female	All Ages	HIV/AIDS	Number	1995	15312.4	19350.6	11763.3
Incidence	Rwanda	Both	All Ages	HIV/AIDS	Number	1995	25710.6	31538.3	20264.9
Incidence	Rwanda	Male	All Ages	HIV/AIDS	Percent	1995	0.000605695	0.00076808	0.00046885
Incidence	Rwanda	Female	All Ages	HIV/AIDS	Percent	1995	0.00077827	0.000983902	0.000588609
Incidence	Rwanda	Both	All Ages	HIV/AIDS	Percent	1995	0.00069781	0.000855061	0.000553669
Incidence	Rwanda	Male	All Ages	HIV/AIDS	Rate	1995	379.606	480.052	294.317
Incidence	Rwanda	Female	All Ages	HIV/AIDS	Rate	1995	515.685	651.681	396.158
Incidence	Rwanda	Both	All Ages	HIV/AIDS	Rate	1995	450.389	552.476	354.993
Incidence	Rwanda	Male	5-14 years	HIV/AIDS	Number	1995	0	0	0
Incidence	Rwanda	Female	5-14 years	HIV/AIDS	Number	1995	0	0	0
Incidence	Rwanda	Both	5-14 years	HIV/AIDS	Number	1995	0	0	0
Incidence	Rwanda	Male	5-14 years	HIV/AIDS	Percent	1995	0	0	0
Incidence	Rwanda	Female	5-14 years	HIV/AIDS	Percent	1995	0	0	0
Incidence	Rwanda	Both	5-14 years	HIV/AIDS	Percent	1995	0	0	0
Incidence	Rwanda	Male	5-14 years	HIV/AIDS	Rate	1995	0	0	0
Incidence	Rwanda	Female	5-14 years	HIV/AIDS	Rate	1995	0	0	0
Incidence	Rwanda	Both	5-14 years	HIV/AIDS	Rate	1995	0	0	0
Incidence	Rwanda	Male	15-49 years	HIV/AIDS	Number	1995	7719.66	10218.4	5523.77
Incidence	Rwanda	Female	15-49 years	HIV/AIDS	Number	1995	12457.8	15832.6	9286.96
Incidence	Rwanda	Both	15-49 years	HIV/AIDS	Number	1995	20177.4	25163.8	15153.6
Incidence	Rwanda	Male	15-49 years	HIV/AIDS	Percent	1995	0.00120091	0.00161558	0.000861143
Incidence	Rwanda	Female	15-49 years	HIV/AIDS	Percent	1995	0.0015654	0.00202305	0.00116771
Incidence	Rwanda	Both	15-49 years	HIV/AIDS	Percent	1995	0.00140238	0.0017732	0.00106925
Incidence	Rwanda	Male	15-49 years	HIV/AIDS	Rate	1995	662.668	877.168	474.169
Incidence	Rwanda	Female	15-49 years	HIV/AIDS	Rate	1995	934.229	1187.31	696.443
Incidence	Rwanda	Both	15-49 years	HIV/AIDS	Rate	1995	807.608	1007.19	606.527
Incidence	Rwanda	Male	50-69 years	HIV/AIDS	Number	1995	597.47	897.25	348.24
Incidence	Rwanda	Female	50-69 years	HIV/AIDS	Number	1995	849.016	1311.09	505.444
Incidence	Rwanda	Both	50-69 years	HIV/AIDS	Number	1995	1446.49	1994.42	979.909
Incidence	Rwanda	Male	50-69 years	HIV/AIDS	Percent	1995	0.000710986	0.00107897	0.000416361
Incidence	Rwanda	Female	50-69 years	HIV/AIDS	Percent	1995	0.000711103	0.0011058	0.000420049
Incidence	Rwanda	Both	50-69 years	HIV/AIDS	Percent	1995	0.000710988	0.000989227	0.000476375
Incidence	Rwanda	Male	50-69 years	HIV/AIDS	Rate	1995	367.05	551.217	213.938
Incidence	Rwanda	Female	50-69 years	HIV/AIDS	Rate	1995	392.553	606.199	233.699
Incidence	Rwanda	Both	50-69 years	HIV/AIDS	Rate	1995	381.602	526.153	258.512
Incidence	Rwanda	Male	Age-standardized	HIV/AIDS	Percent	1995	0.000753642	0.000993285	0.000559946
Incidence	Rwanda	Female	Age-standardized	HIV/AIDS	Percent	1995	0.000892317	0.00114542	0.000665638
Incidence	Rwanda	Both	Age-standardized	HIV/AIDS	Percent	1995	0.00083117	0.00103154	0.000641116
Incidence	Rwanda	Male	Age-standardized	HIV/AIDS	Rate	1995	445.936	584.455	331.037
Incidence	Rwanda	Female	Age-standardized	HIV/AIDS	Rate	1995	565.174	718.816	425.505
Incidence	Rwanda	Both	Age-standardized	HIV/AIDS	Rate	1995	510.09	637.179	391.141
Incidence	Kenya	Male	Under 5	HIV/AIDS	Number	1995	11320.4	14354.2	8458.55
Incidence	Kenya	Female	Under 5	HIV/AIDS	Number	1995	11204.4	14073.1	8198.22
Incidence	Kenya	Both	Under 5	HIV/AIDS	Number	1995	22524.8	28170.6	16804
Incidence	Kenya	Male	Under 5	HIV/AIDS	Percent	1995	0.00050477	0.000654179	0.000363648
Incidence	Kenya	Female	Under 5	HIV/AIDS	Percent	1995	0.000502159	0.000654857	0.000364646
Incidence	Kenya	Both	Under 5	HIV/AIDS	Percent	1995	0.000503464	0.000651336	0.000365082
Incidence	Kenya	Male	Under 5	HIV/AIDS	Rate	1995	484.933	614.893	362.34
Incidence	Kenya	Female	Under 5	HIV/AIDS	Rate	1995	488.614	613.716	357.517
Incidence	Kenya	Both	Under 5	HIV/AIDS	Rate	1995	486.757	608.762	363.131
Incidence	Kenya	Male	All Ages	HIV/AIDS	Number	1995	80443.3	102887	63724.1
Incidence	Kenya	Female	All Ages	HIV/AIDS	Number	1995	107341	133803	83291.4
Incidence	Kenya	Both	All Ages	HIV/AIDS	Number	1995	187784	225684	158808
Incidence	Kenya	Male	All Ages	HIV/AIDS	Percent	1995	0.00090369	0.00116507	0.000709207
Incidence	Kenya	Female	All Ages	HIV/AIDS	Percent	1995	0.00113235	0.00142974	0.000868625
Incidence	Kenya	Both	All Ages	HIV/AIDS	Percent	1995	0.00102161	0.0012302	0.000853185
Incidence	Kenya	Male	All Ages	HIV/AIDS	Rate	1995	603.632	772.043	478.174
Incidence	Kenya	Female	All Ages	HIV/AIDS	Rate	1995	792.217	987.52	614.723
Incidence	Kenya	Both	All Ages	HIV/AIDS	Rate	1995	698.706	839.726	590.894
Incidence	Kenya	Male	5-14 years	HIV/AIDS	Number	1995	0	0	0
Incidence	Kenya	Female	5-14 years	HIV/AIDS	Number	1995	0	0	0
Incidence	Kenya	Both	5-14 years	HIV/AIDS	Number	1995	0	0	0
Incidence	Kenya	Male	5-14 years	HIV/AIDS	Percent	1995	0	0	0
Incidence	Kenya	Female	5-14 years	HIV/AIDS	Percent	1995	0	0	0
Incidence	Kenya	Both	5-14 years	HIV/AIDS	Percent	1995	0	0	0
Incidence	Kenya	Male	5-14 years	HIV/AIDS	Rate	1995	0	0	0
Incidence	Kenya	Female	5-14 years	HIV/AIDS	Rate	1995	0	0	0
Incidence	Kenya	Both	5-14 years	HIV/AIDS	Rate	1995	0	0	0
Incidence	Kenya	Male	15-49 years	HIV/AIDS	Number	1995	63154.5	84150.3	46738.5
Incidence	Kenya	Female	15-49 years	HIV/AIDS	Number	1995	89975.2	113315	69817
Incidence	Kenya	Both	15-49 years	HIV/AIDS	Number	1995	153130	187674	128776
Incidence	Kenya	Male	15-49 years	HIV/AIDS	Percent	1995	0.0018052	0.00241991	0.00133353
Incidence	Kenya	Female	15-49 years	HIV/AIDS	Percent	1995	0.00226257	0.00287347	0.00172609
Incidence	Kenya	Both	15-49 years	HIV/AIDS	Percent	1995	0.00204857	0.00253971	0.00168709
Incidence	Kenya	Male	15-49 years	HIV/AIDS	Rate	1995	1052.99	1403.05	779.28
Incidence	Kenya	Female	15-49 years	HIV/AIDS	Rate	1995	1438.06	1811.1	1115.87
Incidence	Kenya	Both	15-49 years	HIV/AIDS	Rate	1995	1249.59	1531.48	1050.85
Incidence	Kenya	Male	50-69 years	HIV/AIDS	Number	1995	5147.9	7713.08	3157.2
Incidence	Kenya	Female	50-69 years	HIV/AIDS	Number	1995	5605.35	8380.13	3170.37
Incidence	Kenya	Both	50-69 years	HIV/AIDS	Number	1995	10753.3	14600.9	7438.64
Incidence	Kenya	Male	50-69 years	HIV/AIDS	Percent	1995	0.0011173	0.00166153	0.000676283
Incidence	Kenya	Female	50-69 years	HIV/AIDS	Percent	1995	0.00107227	0.00164389	0.000600782
Incidence	Kenya	Both	50-69 years	HIV/AIDS	Percent	1995	0.00109339	0.00149895	0.000742766
Incidence	Kenya	Male	50-69 years	HIV/AIDS	Rate	1995	625.866	937.732	383.843
Incidence	Kenya	Female	50-69 years	HIV/AIDS	Rate	1995	646.277	966.2	365.532
Incidence	Kenya	Both	50-69 years	HIV/AIDS	Rate	1995	636.342	864.035	440.195
Incidence	Kenya	Male	Age-standardized	HIV/AIDS	Percent	1995	0.00111389	0.00145443	0.000858034
Incidence	Kenya	Female	Age-standardized	HIV/AIDS	Percent	1995	0.00127908	0.00163197	0.000978515
Incidence	Kenya	Both	Age-standardized	HIV/AIDS	Percent	1995	0.00120101	0.00147137	0.000995308
Incidence	Kenya	Male	Age-standardized	HIV/AIDS	Rate	1995	707.666	929.819	544.084
Incidence	Kenya	Female	Age-standardized	HIV/AIDS	Rate	1995	861.026	1098.48	658.509
Incidence	Kenya	Both	Age-standardized	HIV/AIDS	Rate	1995	786.103	959.636	660.406
Incidence	Uganda	Male	Age-standardized	HIV/AIDS	Percent	1995	0.000546613	0.000827936	0.000166884
Incidence	Uganda	Female	Age-standardized	HIV/AIDS	Percent	1995	0.000714801	0.00105871	0.000199404
Incidence	Uganda	Both	Age-standardized	HIV/AIDS	Percent	1995	0.000637156	0.000910831	0.000183368
Incidence	Uganda	Male	Age-standardized	HIV/AIDS	Rate	1995	360.561	540.315	113.627
Incidence	Uganda	Female	Age-standardized	HIV/AIDS	Rate	1995	506.128	749.852	141.47
Incidence	Uganda	Both	Age-standardized	HIV/AIDS	Rate	1995	436.187	625.702	128.681
Incidence	Ethiopia	Male	Under 5	HIV/AIDS	Number	1994	22921.4	28929.4	17845.3
Incidence	Ethiopia	Female	Under 5	HIV/AIDS	Number	1994	22277.7	27949.6	17370.7
Incidence	Ethiopia	Both	Under 5	HIV/AIDS	Number	1994	45199.2	56827.8	35187.3
Incidence	Ethiopia	Male	Under 5	HIV/AIDS	Percent	1994	0.000461401	0.000595926	0.00035079
Incidence	Ethiopia	Female	Under 5	HIV/AIDS	Percent	1994	0.000441096	0.000567173	0.000339241
Incidence	Ethiopia	Both	Under 5	HIV/AIDS	Percent	1994	0.000451147	0.000580398	0.000346978
Incidence	Ethiopia	Male	Under 5	HIV/AIDS	Rate	1994	400.487	505.46	311.796
Incidence	Ethiopia	Female	Under 5	HIV/AIDS	Rate	1994	406.004	509.372	316.575
Incidence	Ethiopia	Both	Under 5	HIV/AIDS	Rate	1994	403.187	506.917	313.879
Incidence	Ethiopia	Male	All Ages	HIV/AIDS	Number	1994	90836.8	112132	72871.6
Incidence	Ethiopia	Female	All Ages	HIV/AIDS	Number	1994	130869	161466	103247
Incidence	Ethiopia	Both	All Ages	HIV/AIDS	Number	1994	221706	267872	181074
Incidence	Ethiopia	Male	All Ages	HIV/AIDS	Percent	1994	0.000537614	0.000664923	0.000432198
Incidence	Ethiopia	Female	All Ages	HIV/AIDS	Percent	1994	0.000735137	0.000912868	0.000581455
Incidence	Ethiopia	Both	All Ages	HIV/AIDS	Percent	1994	0.000638952	0.000780976	0.000522938
Incidence	Ethiopia	Male	All Ages	HIV/AIDS	Rate	1994	307.867	380.04	246.979
Incidence	Ethiopia	Female	All Ages	HIV/AIDS	Rate	1994	448.99	553.964	354.225
Incidence	Ethiopia	Both	All Ages	HIV/AIDS	Rate	1994	377.998	456.709	308.723
Incidence	Ethiopia	Male	5-14 years	HIV/AIDS	Number	1994	0	0	0
Incidence	Ethiopia	Female	5-14 years	HIV/AIDS	Number	1994	0	0	0
Incidence	Ethiopia	Both	5-14 years	HIV/AIDS	Number	1994	0	0	0
Incidence	Ethiopia	Male	5-14 years	HIV/AIDS	Percent	1994	0	0	0
Incidence	Ethiopia	Female	5-14 years	HIV/AIDS	Percent	1994	0	0	0
Incidence	Ethiopia	Both	5-14 years	HIV/AIDS	Percent	1994	0	0	0
Incidence	Ethiopia	Male	5-14 years	HIV/AIDS	Rate	1994	0	0	0
Incidence	Ethiopia	Female	5-14 years	HIV/AIDS	Rate	1994	0	0	0
Incidence	Ethiopia	Both	5-14 years	HIV/AIDS	Rate	1994	0	0	0
Incidence	Ethiopia	Male	15-49 years	HIV/AIDS	Number	1994	60996.8	80464.1	45830.6
Incidence	Ethiopia	Female	15-49 years	HIV/AIDS	Number	1994	101602	126670	78458.1
Incidence	Ethiopia	Both	15-49 years	HIV/AIDS	Number	1994	162599	200522	128998
Incidence	Ethiopia	Male	15-49 years	HIV/AIDS	Percent	1994	0.00100173	0.00131122	0.000752332
Incidence	Ethiopia	Female	15-49 years	HIV/AIDS	Percent	1994	0.0014496	0.00184142	0.00110815
Incidence	Ethiopia	Both	15-49 years	HIV/AIDS	Percent	1994	0.0012414	0.00155235	0.000972885
Incidence	Ethiopia	Male	15-49 years	HIV/AIDS	Rate	1994	490.112	646.532	368.251
Incidence	Ethiopia	Female	15-49 years	HIV/AIDS	Rate	1994	777.11	968.849	600.093
Incidence	Ethiopia	Both	15-49 years	HIV/AIDS	Rate	1994	637.147	785.752	505.484
Incidence	Ethiopia	Male	50-69 years	HIV/AIDS	Number	1994	6106.95	8961.39	3756.44
Incidence	Ethiopia	Female	50-69 years	HIV/AIDS	Number	1994	6463.44	10014.9	3709.46
Incidence	Ethiopia	Both	50-69 years	HIV/AIDS	Number	1994	12570.4	17411.4	8658.46
Incidence	Ethiopia	Male	50-69 years	HIV/AIDS	Percent	1994	0.000588221	0.000857885	0.000355338
Incidence	Ethiopia	Female	50-69 years	HIV/AIDS	Percent	1994	0.000662692	0.00101455	0.000377188
Incidence	Ethiopia	Both	50-69 years	HIV/AIDS	Percent	1994	0.000624238	0.00087115	0.000424031
Incidence	Ethiopia	Male	50-69 years	HIV/AIDS	Rate	1994	281.006	412.351	172.85
Incidence	Ethiopia	Female	50-69 years	HIV/AIDS	Rate	1994	340.723	527.939	195.546
Incidence	Ethiopia	Both	50-69 years	HIV/AIDS	Rate	1994	308.838	427.777	212.727
Incidence	Ethiopia	Male	Age-standardized	HIV/AIDS	Percent	1994	0.000645134	0.000823615	0.000499254
Incidence	Ethiopia	Female	Age-standardized	HIV/AIDS	Percent	1994	0.000826744	0.00103684	0.000635011
Incidence	Ethiopia	Both	Age-standardized	HIV/AIDS	Percent	1994	0.000742033	0.000919987	0.000589823
Incidence	Ethiopia	Male	Age-standardized	HIV/AIDS	Rate	1994	346.848	441.96	267.009
Incidence	Ethiopia	Female	Age-standardized	HIV/AIDS	Rate	1994	477.425	595.413	369.249
Incidence	Ethiopia	Both	Age-standardized	HIV/AIDS	Rate	1994	413.673	511.212	331.558
Incidence	Tanzania	Male	Under 5	HIV/AIDS	Number	1994	13864.3	18426.9	9928.29
Incidence	Tanzania	Female	Under 5	HIV/AIDS	Number	1994	14239.5	18735.8	10220.4
Incidence	Tanzania	Both	Under 5	HIV/AIDS	Number	1994	28103.8	37114.6	20229.6
Incidence	Tanzania	Male	Under 5	HIV/AIDS	Percent	1994	0.000574601	0.000771929	0.000408819
Incidence	Tanzania	Female	Under 5	HIV/AIDS	Percent	1994	0.00057858	0.000773316	0.000409503
Incidence	Tanzania	Both	Under 5	HIV/AIDS	Percent	1994	0.000576558	0.000766358	0.000409349
Incidence	Tanzania	Male	Under 5	HIV/AIDS	Rate	1994	516.714	686.763	370.023
Incidence	Tanzania	Female	Under 5	HIV/AIDS	Rate	1994	537.842	707.672	386.038
Incidence	Tanzania	Both	Under 5	HIV/AIDS	Rate	1994	527.208	696.246	379.494
Incidence	Tanzania	Male	All Ages	HIV/AIDS	Number	1994	72698.1	100368	50624.5
Incidence	Tanzania	Female	All Ages	HIV/AIDS	Number	1994	94097.6	131767	63158.4
Incidence	Tanzania	Both	All Ages	HIV/AIDS	Number	1994	166796	227270	115421
Incidence	Tanzania	Male	All Ages	HIV/AIDS	Percent	1994	0.000818483	0.0011371	0.000561452
Incidence	Tanzania	Female	All Ages	HIV/AIDS	Percent	1994	0.000974946	0.00137672	0.000648854
Incidence	Tanzania	Both	All Ages	HIV/AIDS	Percent	1994	0.000899953	0.00124013	0.000616678
Incidence	Tanzania	Male	All Ages	HIV/AIDS	Rate	1994	514.127	709.809	358.021
Incidence	Tanzania	Female	All Ages	HIV/AIDS	Rate	1994	633.332	886.872	425.093
Incidence	Tanzania	Both	All Ages	HIV/AIDS	Rate	1994	575.204	783.755	398.035
Incidence	Tanzania	Male	5-14 years	HIV/AIDS	Number	1994	0	0	0
Incidence	Tanzania	Female	5-14 years	HIV/AIDS	Number	1994	0	0	0
Incidence	Tanzania	Both	5-14 years	HIV/AIDS	Number	1994	0	0	0
Incidence	Tanzania	Male	5-14 years	HIV/AIDS	Percent	1994	0	0	0
Incidence	Tanzania	Female	5-14 years	HIV/AIDS	Percent	1994	0	0	0
Incidence	Tanzania	Both	5-14 years	HIV/AIDS	Percent	1994	0	0	0
Incidence	Tanzania	Male	5-14 years	HIV/AIDS	Rate	1994	0	0	0
Incidence	Tanzania	Female	5-14 years	HIV/AIDS	Rate	1994	0	0	0
Incidence	Tanzania	Both	5-14 years	HIV/AIDS	Rate	1994	0	0	0
Incidence	Tanzania	Male	15-49 years	HIV/AIDS	Number	1994	52801.3	76820.4	33827.4
Incidence	Tanzania	Female	15-49 years	HIV/AIDS	Number	1994	74204.3	106871	47518.7
Incidence	Tanzania	Both	15-49 years	HIV/AIDS	Number	1994	127006	178413	84020.4
Incidence	Tanzania	Male	15-49 years	HIV/AIDS	Percent	1994	0.00156482	0.00228311	0.00098818
Incidence	Tanzania	Female	15-49 years	HIV/AIDS	Percent	1994	0.001846	0.00267199	0.00116411
Incidence	Tanzania	Both	15-49 years	HIV/AIDS	Percent	1994	0.00171766	0.00244319	0.00111846
Incidence	Tanzania	Male	15-49 years	HIV/AIDS	Rate	1994	864.235	1257.37	553.677
Incidence	Tanzania	Female	15-49 years	HIV/AIDS	Rate	1994	1083.62	1560.66	693.924
Incidence	Tanzania	Both	15-49 years	HIV/AIDS	Rate	1994	980.177	1376.92	648.435
Incidence	Tanzania	Male	50-69 years	HIV/AIDS	Number	1994	5105.79	8022.71	2770.97
Incidence	Tanzania	Female	50-69 years	HIV/AIDS	Number	1994	5148.34	8323.46	2450.07
Incidence	Tanzania	Both	50-69 years	HIV/AIDS	Number	1994	10254.1	15455.3	6087.25
Incidence	Tanzania	Male	50-69 years	HIV/AIDS	Percent	1994	0.000951625	0.00151658	0.00051774
Incidence	Tanzania	Female	50-69 years	HIV/AIDS	Percent	1994	0.000872719	0.001403	0.000420196
Incidence	Tanzania	Both	50-69 years	HIV/AIDS	Percent	1994	0.000910238	0.00135863	0.000536277
Incidence	Tanzania	Male	50-69 years	HIV/AIDS	Rate	1994	488.945	768.279	265.356
Incidence	Tanzania	Female	50-69 years	HIV/AIDS	Rate	1994	465.36	752.36	221.462
Incidence	Tanzania	Both	50-69 years	HIV/AIDS	Rate	1994	476.812	718.664	283.054
Incidence	Tanzania	Male	Age-standardized	HIV/AIDS	Percent	1994	0.000987713	0.00141258	0.000644591
Incidence	Tanzania	Female	Age-standardized	HIV/AIDS	Percent	1994	0.00106641	0.0015174	0.000697436
Incidence	Tanzania	Both	Age-standardized	HIV/AIDS	Percent	1994	0.0010314	0.00145355	0.000695766
Incidence	Tanzania	Male	Age-standardized	HIV/AIDS	Rate	1994	583.851	831.908	386.135
Incidence	Tanzania	Female	Age-standardized	HIV/AIDS	Rate	1994	658.07	937.298	429.202
Incidence	Tanzania	Both	Age-standardized	HIV/AIDS	Rate	1994	623.555	863.752	422.552
Incidence	Eritrea	Male	Under 5	HIV/AIDS	Number	1994	354.067	618.073	206.594
Incidence	Eritrea	Female	Under 5	HIV/AIDS	Number	1994	343.549	597.483	202.286
Incidence	Eritrea	Both	Under 5	HIV/AIDS	Number	1994	697.616	1210.33	411.128
Incidence	Eritrea	Male	Under 5	HIV/AIDS	Percent	1994	0.000143933	0.000248286	8.39033e-05
Incidence	Eritrea	Female	Under 5	HIV/AIDS	Percent	1994	0.000136662	0.000239361	7.97191e-05
Incidence	Eritrea	Both	Under 5	HIV/AIDS	Percent	1994	0.000140237	0.000243571	8.13107e-05
Incidence	Eritrea	Male	Under 5	HIV/AIDS	Rate	1994	127.215	222.071	74.228
Incidence	Eritrea	Female	Under 5	HIV/AIDS	Rate	1994	127.717	222.119	75.2013
Incidence	Eritrea	Both	Under 5	HIV/AIDS	Rate	1994	127.462	221.139	75.1173
Incidence	Eritrea	Male	All Ages	HIV/AIDS	Number	1994	2518.14	3522.87	1743.66
Incidence	Eritrea	Female	All Ages	HIV/AIDS	Number	1994	4032.25	5391.74	2827.86
Incidence	Eritrea	Both	All Ages	HIV/AIDS	Number	1994	6550.39	8895.14	4717.76
Incidence	Eritrea	Male	All Ages	HIV/AIDS	Percent	1994	0.000274194	0.000384503	0.000191616
Incidence	Eritrea	Female	All Ages	HIV/AIDS	Percent	1994	0.000422389	0.000579053	0.00029433
Incidence	Eritrea	Both	All Ages	HIV/AIDS	Percent	1994	0.000349699	0.000480641	0.000246376
Incidence	Eritrea	Male	All Ages	HIV/AIDS	Rate	1994	171.019	239.255	118.421
Incidence	Eritrea	Female	All Ages	HIV/AIDS	Rate	1994	271.649	363.236	190.51
Incidence	Eritrea	Both	All Ages	HIV/AIDS	Rate	1994	221.537	300.837	159.557
Incidence	Eritrea	Male	5-14 years	HIV/AIDS	Number	1994	0	0	0
Incidence	Eritrea	Female	5-14 years	HIV/AIDS	Number	1994	0	0	0
Incidence	Eritrea	Both	5-14 years	HIV/AIDS	Number	1994	0	0	0
Incidence	Eritrea	Male	5-14 years	HIV/AIDS	Percent	1994	0	0	0
Incidence	Eritrea	Female	5-14 years	HIV/AIDS	Percent	1994	0	0	0
Incidence	Eritrea	Both	5-14 years	HIV/AIDS	Percent	1994	0	0	0
Incidence	Eritrea	Male	5-14 years	HIV/AIDS	Rate	1994	0	0	0
Incidence	Eritrea	Female	5-14 years	HIV/AIDS	Rate	1994	0	0	0
Incidence	Eritrea	Both	5-14 years	HIV/AIDS	Rate	1994	0	0	0
Incidence	Eritrea	Male	15-49 years	HIV/AIDS	Number	1994	2016.11	2825.91	1394.43
Incidence	Eritrea	Female	15-49 years	HIV/AIDS	Number	1994	3446.39	4568.83	2445.79
Incidence	Eritrea	Both	15-49 years	HIV/AIDS	Number	1994	5462.5	7256.27	3974.38
Incidence	Eritrea	Male	15-49 years	HIV/AIDS	Percent	1994	0.000540085	0.000768523	0.000375587
Incidence	Eritrea	Female	15-49 years	HIV/AIDS	Percent	1994	0.00088102	0.00118369	0.000615815
Incidence	Eritrea	Both	15-49 years	HIV/AIDS	Percent	1994	0.000714453	0.000946185	0.000514528
Incidence	Eritrea	Male	15-49 years	HIV/AIDS	Rate	1994	302.785	424.404	209.419
Incidence	Eritrea	Female	15-49 years	HIV/AIDS	Rate	1994	508.504	674.117	360.869
Incidence	Eritrea	Both	15-49 years	HIV/AIDS	Rate	1994	406.556	540.06	295.8
Incidence	Eritrea	Male	50-69 years	HIV/AIDS	Number	1994	136.686	208.621	79.998
Incidence	Eritrea	Female	50-69 years	HIV/AIDS	Number	1994	227.552	355.145	117.973
Incidence	Eritrea	Both	50-69 years	HIV/AIDS	Number	1994	364.238	526.483	223.85
Incidence	Eritrea	Male	50-69 years	HIV/AIDS	Percent	1994	0.000313068	0.000480026	0.000178842
Incidence	Eritrea	Female	50-69 years	HIV/AIDS	Percent	1994	0.000382316	0.000603784	0.000198058
Incidence	Eritrea	Both	50-69 years	HIV/AIDS	Percent	1994	0.000352951	0.000515458	0.000219181
Incidence	Eritrea	Male	50-69 years	HIV/AIDS	Rate	1994	169.715	259.032	99.3287
Incidence	Eritrea	Female	50-69 years	HIV/AIDS	Rate	1994	213.403	333.062	110.638
Incidence	Eritrea	Both	50-69 years	HIV/AIDS	Rate	1994	194.604	281.288	119.598
Incidence	Eritrea	Male	Age-standardized	HIV/AIDS	Percent	1994	0.000334688	0.000470434	0.000232581
Incidence	Eritrea	Female	Age-standardized	HIV/AIDS	Percent	1994	0.000483916	0.000655294	0.000332577
Incidence	Eritrea	Both	Age-standardized	HIV/AIDS	Percent	1994	0.000410939	0.000558174	0.000299435
Incidence	Eritrea	Male	Age-standardized	HIV/AIDS	Rate	1994	199.472	281.957	140.12
Incidence	Eritrea	Female	Age-standardized	HIV/AIDS	Rate	1994	298.029	398.46	208.223
Incidence	Eritrea	Both	Age-standardized	HIV/AIDS	Rate	1994	249.195	337.23	182.836
Incidence	Eritrea	Male	Under 5	HIV/AIDS	Number	1993	282.934	517.573	155.991
Incidence	Eritrea	Female	Under 5	HIV/AIDS	Number	1993	275.326	506.989	154.455
Incidence	Eritrea	Both	Under 5	HIV/AIDS	Number	1993	558.26	1027.49	314.852
Incidence	Eritrea	Male	Under 5	HIV/AIDS	Percent	1993	0.000122771	0.000224289	6.92301e-05
Incidence	Eritrea	Female	Under 5	HIV/AIDS	Percent	1993	0.000116704	0.000215645	6.56212e-05
Incidence	Eritrea	Both	Under 5	HIV/AIDS	Percent	1993	0.000119688	0.000218511	6.78051e-05
Incidence	Eritrea	Male	Under 5	HIV/AIDS	Rate	1993	109.791	200.842	60.5314
Incidence	Eritrea	Female	Under 5	HIV/AIDS	Rate	1993	110.677	203.801	62.0884
Incidence	Eritrea	Both	Under 5	HIV/AIDS	Rate	1993	110.226	202.873	62.1661
Incidence	Eritrea	Male	All Ages	HIV/AIDS	Number	1993	2152.25	3151.3	1440.02
Incidence	Eritrea	Female	All Ages	HIV/AIDS	Number	1993	3434.05	4821.4	2352.15
Incidence	Eritrea	Both	All Ages	HIV/AIDS	Number	1993	5586.31	7867.55	3947.14
Incidence	Eritrea	Male	All Ages	HIV/AIDS	Percent	1993	0.00025173	0.000369968	0.00016834
Incidence	Eritrea	Female	All Ages	HIV/AIDS	Percent	1993	0.000384892	0.000548846	0.000261321
Incidence	Eritrea	Both	All Ages	HIV/AIDS	Percent	1993	0.000319712	0.000454294	0.000219859
Incidence	Eritrea	Male	All Ages	HIV/AIDS	Rate	1993	157.546	230.676	105.41
Incidence	Eritrea	Female	All Ages	HIV/AIDS	Rate	1993	249.194	349.867	170.685
Incidence	Eritrea	Both	All Ages	HIV/AIDS	Rate	1993	203.569	286.7	143.837
Incidence	Eritrea	Male	5-14 years	HIV/AIDS	Number	1993	0	0	0
Incidence	Eritrea	Female	5-14 years	HIV/AIDS	Number	1993	0	0	0
Incidence	Eritrea	Both	5-14 years	HIV/AIDS	Number	1993	0	0	0
Incidence	Eritrea	Male	5-14 years	HIV/AIDS	Percent	1993	0	0	0
Incidence	Eritrea	Female	5-14 years	HIV/AIDS	Percent	1993	0	0	0
Incidence	Eritrea	Both	5-14 years	HIV/AIDS	Percent	1993	0	0	0
Incidence	Eritrea	Male	5-14 years	HIV/AIDS	Rate	1993	0	0	0
Incidence	Eritrea	Female	5-14 years	HIV/AIDS	Rate	1993	0	0	0
Incidence	Eritrea	Both	5-14 years	HIV/AIDS	Rate	1993	0	0	0
Incidence	Eritrea	Male	15-49 years	HIV/AIDS	Number	1993	1739.29	2504.65	1172.21
Incidence	Eritrea	Female	15-49 years	HIV/AIDS	Number	1993	2950.81	4054.03	2063.73
Incidence	Eritrea	Both	15-49 years	HIV/AIDS	Number	1993	4690.1	6507.69	3315.9
Incidence	Eritrea	Male	15-49 years	HIV/AIDS	Percent	1993	0.000504183	0.000730241	0.000335072
Incidence	Eritrea	Female	15-49 years	HIV/AIDS	Percent	1993	0.00080974	0.00112272	0.0005505
Incidence	Eritrea	Both	15-49 years	HIV/AIDS	Percent	1993	0.000661094	0.000922927	0.000462703
Incidence	Eritrea	Male	15-49 years	HIV/AIDS	Rate	1993	282.6	406.956	190.461
Incidence	Eritrea	Female	15-49 years	HIV/AIDS	Rate	1993	469.321	644.787	328.233
Incidence	Eritrea	Both	15-49 years	HIV/AIDS	Rate	1993	376.957	523.042	266.509
Incidence	Eritrea	Male	50-69 years	HIV/AIDS	Number	1993	119.587	189.175	67.0303
Incidence	Eritrea	Female	50-69 years	HIV/AIDS	Number	1993	194.561	310.93	99.2423
Incidence	Eritrea	Both	50-69 years	HIV/AIDS	Number	1993	314.148	475.72	184.305
Incidence	Eritrea	Male	50-69 years	HIV/AIDS	Percent	1993	0.000293508	0.000469279	0.000162289
Incidence	Eritrea	Female	50-69 years	HIV/AIDS	Percent	1993	0.000351887	0.000570198	0.000176048
Incidence	Eritrea	Both	50-69 years	HIV/AIDS	Percent	1993	0.000327074	0.000505361	0.000194108
Incidence	Eritrea	Male	50-69 years	HIV/AIDS	Rate	1993	158.713	251.068	88.9609
Incidence	Eritrea	Female	50-69 years	HIV/AIDS	Rate	1993	196.97	314.781	100.471
Incidence	Eritrea	Both	50-69 years	HIV/AIDS	Rate	1993	180.416	273.207	105.847
Incidence	Eritrea	Male	Age-standardized	HIV/AIDS	Percent	1993	0.00031081	0.000454621	0.000206828
Incidence	Eritrea	Female	Age-standardized	HIV/AIDS	Percent	1993	0.000443027	0.000621622	0.0003026
Incidence	Eritrea	Both	Age-standardized	HIV/AIDS	Percent	1993	0.000378526	0.000528121	0.000266723
Incidence	Eritrea	Male	Age-standardized	HIV/AIDS	Rate	1993	185.514	269.359	123.459
Incidence	Eritrea	Female	Age-standardized	HIV/AIDS	Rate	1993	274.269	383.348	189.312
Incidence	Eritrea	Both	Age-standardized	HIV/AIDS	Rate	1993	230.322	322.64	162.595
Incidence	Uganda	Male	Under 5	HIV/AIDS	Number	1995	14862.7	19364.4	11013.5
Incidence	Uganda	Female	Under 5	HIV/AIDS	Number	1995	18228.6	23861.6	13453.9
Incidence	Uganda	Both	Under 5	HIV/AIDS	Number	1995	33091.3	42849.4	24454.5
Incidence	Uganda	Male	Under 5	HIV/AIDS	Percent	1995	0.000603231	0.000792933	0.000442957
Incidence	Uganda	Female	Under 5	HIV/AIDS	Percent	1995	0.000711224	0.000941077	0.000520044
Incidence	Uganda	Both	Under 5	HIV/AIDS	Percent	1995	0.000658201	0.000867548	0.000486085
Incidence	Uganda	Male	Under 5	HIV/AIDS	Rate	1995	686.741	894.744	508.884
Incidence	Uganda	Female	Under 5	HIV/AIDS	Rate	1995	844.618	1105.62	623.382
Incidence	Uganda	Both	Under 5	HIV/AIDS	Rate	1995	765.569	991.323	565.756
Incidence	Uganda	Male	All Ages	HIV/AIDS	Number	1995	37402.7	50650.1	19725.4
Incidence	Uganda	Female	All Ages	HIV/AIDS	Number	1995	55603.8	77449.3	25589.6
Incidence	Uganda	Both	All Ages	HIV/AIDS	Number	1995	93006.5	124964	45216.2
Incidence	Uganda	Male	All Ages	HIV/AIDS	Percent	1995	0.000507387	0.000689146	0.00026961
Incidence	Uganda	Female	All Ages	HIV/AIDS	Percent	1995	0.000686815	0.000964774	0.000313525
Incidence	Uganda	Both	All Ages	HIV/AIDS	Percent	1995	0.000601269	0.0008116	0.000295727
Incidence	Uganda	Male	All Ages	HIV/AIDS	Rate	1995	372.99	505.097	196.708
Incidence	Uganda	Female	All Ages	HIV/AIDS	Rate	1995	533.417	742.985	245.486
Incidence	Uganda	Both	All Ages	HIV/AIDS	Rate	1995	454.758	611.015	221.086
Incidence	Uganda	Male	5-14 years	HIV/AIDS	Number	1995	0	0	0
Incidence	Uganda	Female	5-14 years	HIV/AIDS	Number	1995	0	0	0
Incidence	Uganda	Both	5-14 years	HIV/AIDS	Number	1995	0	0	0
Incidence	Uganda	Male	5-14 years	HIV/AIDS	Percent	1995	0	0	0
Incidence	Uganda	Female	5-14 years	HIV/AIDS	Percent	1995	0	0	0
Incidence	Uganda	Both	5-14 years	HIV/AIDS	Percent	1995	0	0	0
Incidence	Uganda	Male	5-14 years	HIV/AIDS	Rate	1995	0	0	0
Incidence	Uganda	Female	5-14 years	HIV/AIDS	Rate	1995	0	0	0
Incidence	Uganda	Both	5-14 years	HIV/AIDS	Rate	1995	0	0	0
Incidence	Uganda	Male	15-49 years	HIV/AIDS	Number	1995	20539.8	32498.5	3779.9
Incidence	Uganda	Female	15-49 years	HIV/AIDS	Number	1995	35052.3	53441.9	5112.02
Incidence	Uganda	Both	15-49 years	HIV/AIDS	Number	1995	55592.2	83017.6	8726.68
Incidence	Uganda	Male	15-49 years	HIV/AIDS	Percent	1995	0.000829316	0.00133732	0.000149835
Incidence	Uganda	Female	15-49 years	HIV/AIDS	Percent	1995	0.00117502	0.00181849	0.000174886
Incidence	Uganda	Both	15-49 years	HIV/AIDS	Percent	1995	0.0010181	0.00153472	0.000152318
Incidence	Uganda	Male	15-49 years	HIV/AIDS	Rate	1995	495.31	783.69	91.1509
Incidence	Uganda	Female	15-49 years	HIV/AIDS	Rate	1995	775.828	1182.85	113.146
Incidence	Uganda	Both	15-49 years	HIV/AIDS	Rate	1995	641.578	958.089	100.713
Incidence	Uganda	Male	50-69 years	HIV/AIDS	Number	1995	1704.77	3145.59	338.034
Incidence	Uganda	Female	50-69 years	HIV/AIDS	Number	1995	2122.52	3638.85	308.382
Incidence	Uganda	Both	50-69 years	HIV/AIDS	Number	1995	3827.29	6290.73	659.263
Incidence	Uganda	Male	50-69 years	HIV/AIDS	Percent	1995	0.00050185	0.000924259	9.61026e-05
Incidence	Uganda	Female	50-69 years	HIV/AIDS	Percent	1995	0.000555273	0.000955404	8.20987e-05
Incidence	Uganda	Both	50-69 years	HIV/AIDS	Percent	1995	0.000530015	0.000867826	9.39304e-05
Incidence	Uganda	Male	50-69 years	HIV/AIDS	Rate	1995	276.481	510.155	54.8226
Incidence	Uganda	Female	50-69 years	HIV/AIDS	Rate	1995	328.626	563.396	47.7461
Incidence	Uganda	Both	50-69 years	HIV/AIDS	Rate	1995	303.158	498.286	52.22
Incidence	Tanzania	Male	Under 5	HIV/AIDS	Number	1995	14424.5	19421.6	10166.8
Incidence	Tanzania	Female	Under 5	HIV/AIDS	Number	1995	14854.2	19783.1	10466.9
Incidence	Tanzania	Both	Under 5	HIV/AIDS	Number	1995	29278.7	39047	20669.6
Incidence	Tanzania	Male	Under 5	HIV/AIDS	Percent	1995	0.00058292	0.000789527	0.000407468
Incidence	Tanzania	Female	Under 5	HIV/AIDS	Percent	1995	0.000588263	0.000790391	0.00040812
Incidence	Tanzania	Both	Under 5	HIV/AIDS	Percent	1995	0.000585544	0.000785824	0.000408652
Incidence	Tanzania	Male	Under 5	HIV/AIDS	Rate	1995	525.346	707.342	370.278
Incidence	Tanzania	Female	Under 5	HIV/AIDS	Rate	1995	548.005	729.846	386.146
Incidence	Tanzania	Both	Under 5	HIV/AIDS	Rate	1995	536.603	715.629	378.82
Incidence	Tanzania	Male	All Ages	HIV/AIDS	Number	1995	70541.7	101528	44476.1
Incidence	Tanzania	Female	All Ages	HIV/AIDS	Number	1995	93419.1	136605	55291.7
Incidence	Tanzania	Both	All Ages	HIV/AIDS	Number	1995	163961	236761	101712
Incidence	Tanzania	Male	All Ages	HIV/AIDS	Percent	1995	0.000771799	0.00111359	0.0004822
Incidence	Tanzania	Female	All Ages	HIV/AIDS	Percent	1995	0.000942439	0.00139111	0.000560439
Incidence	Tanzania	Both	All Ages	HIV/AIDS	Percent	1995	0.000860556	0.0012357	0.000530746
Incidence	Tanzania	Male	All Ages	HIV/AIDS	Rate	1995	484.887	697.879	305.719
Incidence	Tanzania	Female	All Ages	HIV/AIDS	Rate	1995	611.852	894.701	362.135
Incidence	Tanzania	Both	All Ages	HIV/AIDS	Rate	1995	549.903	794.067	341.129
Incidence	Tanzania	Male	5-14 years	HIV/AIDS	Number	1995	0	0	0
Incidence	Tanzania	Female	5-14 years	HIV/AIDS	Number	1995	0	0	0
Incidence	Tanzania	Both	5-14 years	HIV/AIDS	Number	1995	0	0	0
Incidence	Tanzania	Male	5-14 years	HIV/AIDS	Percent	1995	0	0	0
Incidence	Tanzania	Female	5-14 years	HIV/AIDS	Percent	1995	0	0	0
Incidence	Tanzania	Both	5-14 years	HIV/AIDS	Percent	1995	0	0	0
Incidence	Tanzania	Male	5-14 years	HIV/AIDS	Rate	1995	0	0	0
Incidence	Tanzania	Female	5-14 years	HIV/AIDS	Rate	1995	0	0	0
Incidence	Tanzania	Both	5-14 years	HIV/AIDS	Rate	1995	0	0	0
Incidence	Tanzania	Male	15-49 years	HIV/AIDS	Number	1995	50470.2	78134.1	27148.2
Incidence	Tanzania	Female	15-49 years	HIV/AIDS	Number	1995	73042.8	110375	38350.1
Incidence	Tanzania	Both	15-49 years	HIV/AIDS	Number	1995	123513	185688	68664.3
Incidence	Tanzania	Male	15-49 years	HIV/AIDS	Percent	1995	0.00144645	0.00223795	0.000762004
Incidence	Tanzania	Female	15-49 years	HIV/AIDS	Percent	1995	0.0017655	0.00269328	0.000920912
Incidence	Tanzania	Both	15-49 years	HIV/AIDS	Percent	1995	0.00161946	0.00246435	0.000885976
Incidence	Tanzania	Male	15-49 years	HIV/AIDS	Rate	1995	798.161	1235.65	429.336
Incidence	Tanzania	Female	15-49 years	HIV/AIDS	Rate	1995	1033.62	1561.91	542.689
Incidence	Tanzania	Both	15-49 years	HIV/AIDS	Rate	1995	922.429	1386.77	512.804
Incidence	Tanzania	Male	50-69 years	HIV/AIDS	Number	1995	4784.43	7944.3	2344.58
Incidence	Tanzania	Female	50-69 years	HIV/AIDS	Number	1995	5028.16	8473.92	2265.72
Incidence	Tanzania	Both	50-69 years	HIV/AIDS	Number	1995	9812.6	15487	4890.76
Incidence	Tanzania	Male	50-69 years	HIV/AIDS	Percent	1995	0.000875602	0.0014841	0.000424774
Incidence	Tanzania	Female	50-69 years	HIV/AIDS	Percent	1995	0.000834755	0.00140601	0.00037227
Incidence	Tanzania	Both	50-69 years	HIV/AIDS	Percent	1995	0.000854084	0.00133707	0.000434001
Incidence	Tanzania	Male	50-69 years	HIV/AIDS	Rate	1995	448.791	745.193	219.927
Incidence	Tanzania	Female	50-69 years	HIV/AIDS	Rate	1995	443.286	747.066	199.747
Incidence	Tanzania	Both	50-69 years	HIV/AIDS	Rate	1995	445.953	703.838	222.27
Incidence	Tanzania	Male	Age-standardized	HIV/AIDS	Percent	1995	0.000916054	0.00138046	0.000534427
Incidence	Tanzania	Female	Age-standardized	HIV/AIDS	Percent	1995	0.00102194	0.001542	0.000567337
Incidence	Tanzania	Both	Age-standardized	HIV/AIDS	Percent	1995	0.000974146	0.00144635	0.000568947
Incidence	Tanzania	Male	Age-standardized	HIV/AIDS	Rate	1995	541.409	815.531	316.908
Incidence	Tanzania	Female	Age-standardized	HIV/AIDS	Rate	1995	629.757	946.328	347.444
Incidence	Tanzania	Both	Age-standardized	HIV/AIDS	Rate	1995	588.46	869.127	340.626
Incidence	Rwanda	Male	Under 5	HIV/AIDS	Number	1994	1351	1942.22	902.288
Incidence	Rwanda	Female	Under 5	HIV/AIDS	Number	1994	1310.55	1884.7	873.635
Incidence	Rwanda	Both	Under 5	HIV/AIDS	Number	1994	2661.55	3858.89	1792.75
Incidence	Rwanda	Male	Under 5	HIV/AIDS	Percent	1994	0.000303574	0.000440072	0.000202578
Incidence	Rwanda	Female	Under 5	HIV/AIDS	Percent	1994	0.000280751	0.000404713	0.000187294
Incidence	Rwanda	Both	Under 5	HIV/AIDS	Percent	1994	0.000291856	0.000423182	0.000194582
Incidence	Rwanda	Male	Under 5	HIV/AIDS	Rate	1994	310.901	446.956	207.641
Incidence	Rwanda	Female	Under 5	HIV/AIDS	Rate	1994	307.379	442.042	204.904
Incidence	Rwanda	Both	Under 5	HIV/AIDS	Rate	1994	309.156	448.236	208.24
Incidence	Rwanda	Male	All Ages	HIV/AIDS	Number	1994	9086.24	11361.2	7199.88
Incidence	Rwanda	Female	All Ages	HIV/AIDS	Number	1994	12802.3	15722.1	10093
Incidence	Rwanda	Both	All Ages	HIV/AIDS	Number	1994	21888.6	26266	18020.4
Incidence	Rwanda	Male	All Ages	HIV/AIDS	Percent	1994	0.000517023	0.000652839	0.000411224
Incidence	Rwanda	Female	All Ages	HIV/AIDS	Percent	1994	0.000646572	0.000794473	0.000511412
Incidence	Rwanda	Both	All Ages	HIV/AIDS	Percent	1994	0.000585633	0.000708694	0.000482187
Incidence	Rwanda	Male	All Ages	HIV/AIDS	Rate	1994	369.971	462.601	293.162
Incidence	Rwanda	Female	All Ages	HIV/AIDS	Rate	1994	491.076	603.075	387.151
Incidence	Rwanda	Both	All Ages	HIV/AIDS	Rate	1994	432.33	518.791	355.928
Incidence	Rwanda	Male	5-14 years	HIV/AIDS	Number	1994	0	0	0
Incidence	Rwanda	Female	5-14 years	HIV/AIDS	Number	1994	0	0	0
Incidence	Rwanda	Both	5-14 years	HIV/AIDS	Number	1994	0	0	0
Incidence	Rwanda	Male	5-14 years	HIV/AIDS	Percent	1994	0	0	0
Incidence	Rwanda	Female	5-14 years	HIV/AIDS	Percent	1994	0	0	0
Incidence	Rwanda	Both	5-14 years	HIV/AIDS	Percent	1994	0	0	0
Incidence	Rwanda	Male	5-14 years	HIV/AIDS	Rate	1994	0	0	0
Incidence	Rwanda	Female	5-14 years	HIV/AIDS	Rate	1994	0	0	0
Incidence	Rwanda	Both	5-14 years	HIV/AIDS	Rate	1994	0	0	0
Incidence	Rwanda	Male	15-49 years	HIV/AIDS	Number	1994	7067.96	9171.74	5414.23
Incidence	Rwanda	Female	15-49 years	HIV/AIDS	Number	1994	10655.2	13193.9	8441.89
Incidence	Rwanda	Both	15-49 years	HIV/AIDS	Number	1994	17723.1	21394	14415.5
Incidence	Rwanda	Male	15-49 years	HIV/AIDS	Percent	1994	0.00104372	0.00137028	0.000792746
Incidence	Rwanda	Female	15-49 years	HIV/AIDS	Percent	1994	0.0013283	0.00164651	0.00103749
Incidence	Rwanda	Both	15-49 years	HIV/AIDS	Percent	1994	0.00119796	0.00146014	0.000974979
Incidence	Rwanda	Male	15-49 years	HIV/AIDS	Rate	1994	664.768	862.637	509.228
Incidence	Rwanda	Female	15-49 years	HIV/AIDS	Rate	1994	923.202	1143.17	731.435
Incidence	Rwanda	Both	15-49 years	HIV/AIDS	Rate	1994	799.284	964.832	650.115
Incidence	Rwanda	Male	50-69 years	HIV/AIDS	Number	1994	540.039	797.981	334.293
Incidence	Rwanda	Female	50-69 years	HIV/AIDS	Number	1994	744.284	1128.87	453.757
Incidence	Rwanda	Both	50-69 years	HIV/AIDS	Number	1994	1284.32	1745.41	913.478
Incidence	Rwanda	Male	50-69 years	HIV/AIDS	Percent	1994	0.000592719	0.000873018	0.000370855
Incidence	Rwanda	Female	50-69 years	HIV/AIDS	Percent	1994	0.000595244	0.000905199	0.00036095
Incidence	Rwanda	Both	50-69 years	HIV/AIDS	Percent	1994	0.000594152	0.000808914	0.000413258
Incidence	Rwanda	Male	50-69 years	HIV/AIDS	Rate	1994	363.468	537.073	224.993
Incidence	Rwanda	Female	50-69 years	HIV/AIDS	Rate	1994	386.202	585.757	235.45
Incidence	Rwanda	Both	50-69 years	HIV/AIDS	Rate	1994	376.305	511.403	267.648
Incidence	Rwanda	Male	Age-standardized	HIV/AIDS	Percent	1994	0.00064441	0.000827938	0.000499657
Incidence	Rwanda	Female	Age-standardized	HIV/AIDS	Percent	1994	0.000758681	0.000946148	0.000591789
Incidence	Rwanda	Both	Age-standardized	HIV/AIDS	Percent	1994	0.000706301	0.0008561	0.000576068
Incidence	Rwanda	Male	Age-standardized	HIV/AIDS	Rate	1994	440.193	561.719	343.349
Incidence	Rwanda	Female	Age-standardized	HIV/AIDS	Rate	1994	554.824	686.897	437.033
Incidence	Rwanda	Both	Age-standardized	HIV/AIDS	Rate	1994	500.174	606.714	408.629
Incidence	Kenya	Male	Under 5	HIV/AIDS	Number	1994	10483.1	13275	7822
Incidence	Kenya	Female	Under 5	HIV/AIDS	Number	1994	10372.4	12979.7	7649.33
Incidence	Kenya	Both	Under 5	HIV/AIDS	Number	1994	20855.5	26005.8	15497.3
Incidence	Kenya	Male	Under 5	HIV/AIDS	Percent	1994	0.000474112	0.000615795	0.000341724
Incidence	Kenya	Female	Under 5	HIV/AIDS	Percent	1994	0.000471371	0.000611411	0.00034425
Incidence	Kenya	Both	Under 5	HIV/AIDS	Percent	1994	0.000472741	0.000610912	0.000346505
Incidence	Kenya	Male	Under 5	HIV/AIDS	Rate	1994	455.352	576.624	339.762
Incidence	Kenya	Female	Under 5	HIV/AIDS	Rate	1994	458.375	573.601	338.039
Incidence	Kenya	Both	Under 5	HIV/AIDS	Rate	1994	456.85	569.67	339.477
Incidence	Kenya	Male	All Ages	HIV/AIDS	Number	1994	81201.7	101869	64779.9
Incidence	Kenya	Female	All Ages	HIV/AIDS	Number	1994	105570	130118	82414.6
Incidence	Kenya	Both	All Ages	HIV/AIDS	Number	1994	186772	220642	160426
Incidence	Kenya	Male	All Ages	HIV/AIDS	Percent	1994	0.000936062	0.00119223	0.000741874
Incidence	Kenya	Female	All Ages	HIV/AIDS	Percent	1994	0.00114327	0.00142198	0.000887387
Incidence	Kenya	Both	All Ages	HIV/AIDS	Percent	1994	0.0010429	0.00123573	0.000887687
Incidence	Kenya	Male	All Ages	HIV/AIDS	Rate	1994	626.712	786.222	499.969
Incidence	Kenya	Female	All Ages	HIV/AIDS	Rate	1994	801.745	988.17	625.89
Incidence	Kenya	Both	All Ages	HIV/AIDS	Rate	1994	714.935	844.585	614.085
Incidence	Kenya	Male	5-14 years	HIV/AIDS	Number	1994	0	0	0
Incidence	Kenya	Female	5-14 years	HIV/AIDS	Number	1994	0	0	0
Incidence	Kenya	Both	5-14 years	HIV/AIDS	Number	1994	0	0	0
Incidence	Kenya	Male	5-14 years	HIV/AIDS	Percent	1994	0	0	0
Incidence	Kenya	Female	5-14 years	HIV/AIDS	Percent	1994	0	0	0
Incidence	Kenya	Both	5-14 years	HIV/AIDS	Percent	1994	0	0	0
Incidence	Kenya	Male	5-14 years	HIV/AIDS	Rate	1994	0	0	0
Incidence	Kenya	Female	5-14 years	HIV/AIDS	Rate	1994	0	0	0
Incidence	Kenya	Both	5-14 years	HIV/AIDS	Rate	1994	0	0	0
Incidence	Kenya	Male	15-49 years	HIV/AIDS	Number	1994	64664.1	84667.4	48767.7
Incidence	Kenya	Female	15-49 years	HIV/AIDS	Number	1994	89152.8	110369	69286.4
Incidence	Kenya	Both	15-49 years	HIV/AIDS	Number	1994	153817	185204	131512
Incidence	Kenya	Male	15-49 years	HIV/AIDS	Percent	1994	0.00191518	0.00252168	0.00143906
Incidence	Kenya	Female	15-49 years	HIV/AIDS	Percent	1994	0.00232233	0.00291008	0.00177984
Incidence	Kenya	Both	15-49 years	HIV/AIDS	Percent	1994	0.00213186	0.00259398	0.00178654
Incidence	Kenya	Male	15-49 years	HIV/AIDS	Rate	1994	1119.23	1465.45	844.086
Incidence	Kenya	Female	15-49 years	HIV/AIDS	Rate	1994	1479.76	1831.91	1150.01
Incidence	Kenya	Both	15-49 years	HIV/AIDS	Rate	1994	1303.27	1569.21	1114.29
Incidence	Kenya	Male	50-69 years	HIV/AIDS	Number	1994	5218.9	7813.86	3255.3
Incidence	Kenya	Female	50-69 years	HIV/AIDS	Number	1994	5507.06	8079.87	3176.57
Incidence	Kenya	Both	50-69 years	HIV/AIDS	Number	1994	10726	14488.8	7552.66
Incidence	Kenya	Male	50-69 years	HIV/AIDS	Percent	1994	0.00116863	0.00173125	0.000720832
Incidence	Kenya	Female	50-69 years	HIV/AIDS	Percent	1994	0.00108565	0.00163937	0.000617065
Incidence	Kenya	Both	50-69 years	HIV/AIDS	Percent	1994	0.00112453	0.0015166	0.000777865
Incidence	Kenya	Male	50-69 years	HIV/AIDS	Rate	1994	654.722	980.266	408.384
Incidence	Kenya	Female	50-69 years	HIV/AIDS	Rate	1994	655.342	961.507	378.013
Incidence	Kenya	Both	50-69 years	HIV/AIDS	Rate	1994	655.04	884.839	461.245
Incidence	Kenya	Male	Age-standardized	HIV/AIDS	Percent	1994	0.00117194	0.00151178	0.000910843
Incidence	Kenya	Female	Age-standardized	HIV/AIDS	Percent	1994	0.00130644	0.00164504	0.00100997
Incidence	Kenya	Both	Age-standardized	HIV/AIDS	Percent	1994	0.00124314	0.00150151	0.00105273
Incidence	Kenya	Male	Age-standardized	HIV/AIDS	Rate	1994	745.04	961.034	575.344
Incidence	Kenya	Female	Age-standardized	HIV/AIDS	Rate	1994	880.668	1108.03	679.179
Incidence	Kenya	Both	Age-standardized	HIV/AIDS	Rate	1994	814.51	975.547	696.609
Incidence	Eastern Sub-Saharan Africa	Male	Under 5	HIV/AIDS	Number	1993	89895	99799	80729.8
Incidence	Eastern Sub-Saharan Africa	Female	Under 5	HIV/AIDS	Number	1993	92685	103192	83609
Incidence	Eastern Sub-Saharan Africa	Both	Under 5	HIV/AIDS	Number	1993	182580	202828	164587
Incidence	Eastern Sub-Saharan Africa	Male	Under 5	HIV/AIDS	Percent	1993	0.00048832	0.000562233	0.000425731
Incidence	Eastern Sub-Saharan Africa	Female	Under 5	HIV/AIDS	Percent	1993	0.000489301	0.000561493	0.000426277
Incidence	Eastern Sub-Saharan Africa	Both	Under 5	HIV/AIDS	Percent	1993	0.000488814	0.000561748	0.00042636
Incidence	Eastern Sub-Saharan Africa	Male	Under 5	HIV/AIDS	Rate	1993	460.736	511.497	413.762
Incidence	Eastern Sub-Saharan Africa	Female	Under 5	HIV/AIDS	Rate	1993	485.571	540.615	438.022
Incidence	Eastern Sub-Saharan Africa	Both	Under 5	HIV/AIDS	Rate	1993	473.017	525.475	426.402
Incidence	Eastern Sub-Saharan Africa	Male	All Ages	HIV/AIDS	Number	1993	469856	549669	409837
Incidence	Eastern Sub-Saharan Africa	Female	All Ages	HIV/AIDS	Number	1993	608490	703883	525950
Incidence	Eastern Sub-Saharan Africa	Both	All Ages	HIV/AIDS	Number	1993	1.07835e+06	1.24371e+06	942097
Incidence	Eastern Sub-Saharan Africa	Male	All Ages	HIV/AIDS	Percent	1993	0.000730459	0.000859502	0.000625707
Incidence	Eastern Sub-Saharan Africa	Female	All Ages	HIV/AIDS	Percent	1993	0.00088175	0.00103411	0.000752923
Incidence	Eastern Sub-Saharan Africa	Both	All Ages	HIV/AIDS	Percent	1993	0.000808763	0.00094711	0.000700813
Incidence	Eastern Sub-Saharan Africa	Male	All Ages	HIV/AIDS	Rate	1993	460.194	538.365	401.409
Incidence	Eastern Sub-Saharan Africa	Female	All Ages	HIV/AIDS	Rate	1993	587.64	679.764	507.928
Incidence	Eastern Sub-Saharan Africa	Both	All Ages	HIV/AIDS	Rate	1993	524.365	604.776	458.112
Incidence	Eastern Sub-Saharan Africa	Male	5-14 years	HIV/AIDS	Number	1993	0	0	0
Incidence	Eastern Sub-Saharan Africa	Female	5-14 years	HIV/AIDS	Number	1993	0	0	0
Incidence	Eastern Sub-Saharan Africa	Both	5-14 years	HIV/AIDS	Number	1993	0	0	0
Incidence	Eastern Sub-Saharan Africa	Male	5-14 years	HIV/AIDS	Percent	1993	0	0	0
Incidence	Eastern Sub-Saharan Africa	Female	5-14 years	HIV/AIDS	Percent	1993	0	0	0
Incidence	Eastern Sub-Saharan Africa	Both	5-14 years	HIV/AIDS	Percent	1993	0	0	0
Incidence	Eastern Sub-Saharan Africa	Male	5-14 years	HIV/AIDS	Rate	1993	0	0	0
Incidence	Eastern Sub-Saharan Africa	Female	5-14 years	HIV/AIDS	Rate	1993	0	0	0
Incidence	Eastern Sub-Saharan Africa	Both	5-14 years	HIV/AIDS	Rate	1993	0	0	0
Incidence	Eastern Sub-Saharan Africa	Male	15-49 years	HIV/AIDS	Number	1993	343534	414625	289106
Incidence	Eastern Sub-Saharan Africa	Female	15-49 years	HIV/AIDS	Number	1993	481324	571681	406854
Incidence	Eastern Sub-Saharan Africa	Both	15-49 years	HIV/AIDS	Number	1993	824858	971305	705274
Incidence	Eastern Sub-Saharan Africa	Male	15-49 years	HIV/AIDS	Percent	1993	0.0014373	0.00174234	0.00118128
Incidence	Eastern Sub-Saharan Africa	Female	15-49 years	HIV/AIDS	Percent	1993	0.00174394	0.00210162	0.00145361
Incidence	Eastern Sub-Saharan Africa	Both	15-49 years	HIV/AIDS	Percent	1993	0.00160163	0.00192893	0.00134922
Incidence	Eastern Sub-Saharan Africa	Male	15-49 years	HIV/AIDS	Rate	1993	778.704	939.849	655.329
Incidence	Eastern Sub-Saharan Africa	Female	15-49 years	HIV/AIDS	Rate	1993	1029.02	1222.2	869.814
Incidence	Eastern Sub-Saharan Africa	Both	15-49 years	HIV/AIDS	Rate	1993	907.525	1068.65	775.956
Incidence	Eastern Sub-Saharan Africa	Male	50-69 years	HIV/AIDS	Number	1993	31287.8	40301.5	23978.2
Incidence	Eastern Sub-Saharan Africa	Female	50-69 years	HIV/AIDS	Number	1993	31512.5	40270.8	23664.4
Incidence	Eastern Sub-Saharan Africa	Both	50-69 years	HIV/AIDS	Number	1993	62800.3	77334.4	50685.4
Incidence	Eastern Sub-Saharan Africa	Male	50-69 years	HIV/AIDS	Percent	1993	0.000849603	0.00109724	0.000645896
Incidence	Eastern Sub-Saharan Africa	Female	50-69 years	HIV/AIDS	Percent	1993	0.000803099	0.00104537	0.000599563
Incidence	Eastern Sub-Saharan Africa	Both	50-69 years	HIV/AIDS	Percent	1993	0.000825604	0.00103579	0.000655896
Incidence	Eastern Sub-Saharan Africa	Male	50-69 years	HIV/AIDS	Rate	1993	435.665	561.177	333.884
Incidence	Eastern Sub-Saharan Africa	Female	50-69 years	HIV/AIDS	Rate	1993	439.866	562.117	330.318
Incidence	Eastern Sub-Saharan Africa	Both	50-69 years	HIV/AIDS	Rate	1993	437.763	539.076	353.314
Incidence	Eastern Sub-Saharan Africa	Male	Age-standardized	HIV/AIDS	Percent	1993	0.00089242	0.00106446	0.000751901
Incidence	Eastern Sub-Saharan Africa	Female	Age-standardized	HIV/AIDS	Percent	1993	0.000990832	0.00117421	0.000840042
Incidence	Eastern Sub-Saharan Africa	Both	Age-standardized	HIV/AIDS	Percent	1993	0.000945306	0.0011188	0.000808953
Incidence	Eastern Sub-Saharan Africa	Male	Age-standardized	HIV/AIDS	Rate	1993	526.241	626.15	448.959
Incidence	Eastern Sub-Saharan Africa	Female	Age-standardized	HIV/AIDS	Rate	1993	623.001	730.576	531.742
Incidence	Eastern Sub-Saharan Africa	Both	Age-standardized	HIV/AIDS	Rate	1993	576.155	676.232	498.186
Incidence	Eastern Sub-Saharan Africa	Male	Under 5	HIV/AIDS	Number	1995	101555	113084	90717.3
Incidence	Eastern Sub-Saharan Africa	Female	Under 5	HIV/AIDS	Number	1995	104510	116796	93615
Incidence	Eastern Sub-Saharan Africa	Both	Under 5	HIV/AIDS	Number	1995	206065	230156	184275
Incidence	Eastern Sub-Saharan Africa	Male	Under 5	HIV/AIDS	Percent	1995	0.000526798	0.000604829	0.000458797
Incidence	Eastern Sub-Saharan Africa	Female	Under 5	HIV/AIDS	Percent	1995	0.000527828	0.000608919	0.000461843
Incidence	Eastern Sub-Saharan Africa	Both	Under 5	HIV/AIDS	Percent	1995	0.000527313	0.000604421	0.000461948
Incidence	Eastern Sub-Saharan Africa	Male	Under 5	HIV/AIDS	Rate	1995	497.858	554.378	444.727
Incidence	Eastern Sub-Saharan Africa	Female	Under 5	HIV/AIDS	Rate	1995	524.36	586.004	469.698
Incidence	Eastern Sub-Saharan Africa	Both	Under 5	HIV/AIDS	Rate	1995	510.955	570.691	456.925
Incidence	Eastern Sub-Saharan Africa	Male	All Ages	HIV/AIDS	Number	1995	461764	549500	395083
Incidence	Eastern Sub-Saharan Africa	Female	All Ages	HIV/AIDS	Number	1995	624286	744863	523792
Incidence	Eastern Sub-Saharan Africa	Both	All Ages	HIV/AIDS	Number	1995	1.08605e+06	1.28409e+06	919642
Incidence	Eastern Sub-Saharan Africa	Male	All Ages	HIV/AIDS	Percent	1995	0.00068333	0.00082233	0.000576493
Incidence	Eastern Sub-Saharan Africa	Female	All Ages	HIV/AIDS	Percent	1995	0.000863328	0.00104367	0.000720659
Incidence	Eastern Sub-Saharan Africa	Both	All Ages	HIV/AIDS	Percent	1995	0.000776376	0.000929312	0.000656328
Incidence	Eastern Sub-Saharan Africa	Male	All Ages	HIV/AIDS	Rate	1995	430.293	512.049	368.157
Incidence	Eastern Sub-Saharan Africa	Female	All Ages	HIV/AIDS	Rate	1995	573.421	684.173	481.114
Incidence	Eastern Sub-Saharan Africa	Both	All Ages	HIV/AIDS	Rate	1995	502.372	593.98	425.397
Incidence	Eastern Sub-Saharan Africa	Male	5-14 years	HIV/AIDS	Number	1995	0	0	0
Incidence	Eastern Sub-Saharan Africa	Female	5-14 years	HIV/AIDS	Number	1995	0	0	0
Incidence	Eastern Sub-Saharan Africa	Both	5-14 years	HIV/AIDS	Number	1995	0	0	0
Incidence	Eastern Sub-Saharan Africa	Male	5-14 years	HIV/AIDS	Percent	1995	0	0	0
Incidence	Eastern Sub-Saharan Africa	Female	5-14 years	HIV/AIDS	Percent	1995	0	0	0
Incidence	Eastern Sub-Saharan Africa	Both	5-14 years	HIV/AIDS	Percent	1995	0	0	0
Incidence	Eastern Sub-Saharan Africa	Male	5-14 years	HIV/AIDS	Rate	1995	0	0	0
Incidence	Eastern Sub-Saharan Africa	Female	5-14 years	HIV/AIDS	Rate	1995	0	0	0
Incidence	Eastern Sub-Saharan Africa	Both	5-14 years	HIV/AIDS	Rate	1995	0	0	0
Incidence	Eastern Sub-Saharan Africa	Male	15-49 years	HIV/AIDS	Number	1995	325813	403620	265437
Incidence	Eastern Sub-Saharan Africa	Female	15-49 years	HIV/AIDS	Number	1995	485141	596147	393598
Incidence	Eastern Sub-Saharan Africa	Both	15-49 years	HIV/AIDS	Number	1995	810955	992064	662175
Incidence	Eastern Sub-Saharan Africa	Male	15-49 years	HIV/AIDS	Percent	1995	0.00128796	0.00160853	0.00103222
Incidence	Eastern Sub-Saharan Africa	Female	15-49 years	HIV/AIDS	Percent	1995	0.00166924	0.00205959	0.001341
Incidence	Eastern Sub-Saharan Africa	Both	15-49 years	HIV/AIDS	Percent	1995	0.00149181	0.00183424	0.00120809
Incidence	Eastern Sub-Saharan Africa	Male	15-49 years	HIV/AIDS	Rate	1995	697.251	863.761	568.045
Incidence	Eastern Sub-Saharan Africa	Female	15-49 years	HIV/AIDS	Rate	1995	979.144	1203.18	794.385
Incidence	Eastern Sub-Saharan Africa	Both	15-49 years	HIV/AIDS	Rate	1995	842.325	1030.44	687.79
Incidence	Eastern Sub-Saharan Africa	Male	50-69 years	HIV/AIDS	Number	1995	29566.1	39033.7	21731.9
Incidence	Eastern Sub-Saharan Africa	Female	50-69 years	HIV/AIDS	Number	1995	31609.9	41763.3	22810.3
Incidence	Eastern Sub-Saharan Africa	Both	50-69 years	HIV/AIDS	Number	1995	61176	78584.6	47429.6
Incidence	Eastern Sub-Saharan Africa	Male	50-69 years	HIV/AIDS	Percent	1995	0.000776937	0.00103316	0.000565605
Incidence	Eastern Sub-Saharan Africa	Female	50-69 years	HIV/AIDS	Percent	1995	0.000783638	0.0010562	0.000561551
Incidence	Eastern Sub-Saharan Africa	Both	50-69 years	HIV/AIDS	Percent	1995	0.000780383	0.00100996	0.000596313
Incidence	Eastern Sub-Saharan Africa	Male	50-69 years	HIV/AIDS	Rate	1995	397.388	524.638	292.091
Incidence	Eastern Sub-Saharan Africa	Female	50-69 years	HIV/AIDS	Rate	1995	426.694	563.753	307.911
Incidence	Eastern Sub-Saharan Africa	Both	50-69 years	HIV/AIDS	Rate	1995	412.01	529.253	319.43
Incidence	Eastern Sub-Saharan Africa	Male	Age-standardized	HIV/AIDS	Percent	1995	0.000815398	0.00100152	0.000672049
Incidence	Eastern Sub-Saharan Africa	Female	Age-standardized	HIV/AIDS	Percent	1995	0.000958174	0.00117042	0.000790232
Incidence	Eastern Sub-Saharan Africa	Both	Age-standardized	HIV/AIDS	Percent	1995	0.000891646	0.00108694	0.000737679
Incidence	Eastern Sub-Saharan Africa	Male	Age-standardized	HIV/AIDS	Rate	1995	480.612	586.504	399.992
Incidence	Eastern Sub-Saharan Africa	Female	Age-standardized	HIV/AIDS	Rate	1995	600.156	725.898	497.451
Incidence	Eastern Sub-Saharan Africa	Both	Age-standardized	HIV/AIDS	Rate	1995	542.237	652.438	452.016
Incidence	Uganda	Male	Under 5	HIV/AIDS	Number	1993	15016.5	19254.9	11384
Incidence	Uganda	Female	Under 5	HIV/AIDS	Number	1993	18186.9	23507.7	13615.4
Incidence	Uganda	Both	Under 5	HIV/AIDS	Number	1993	33203.4	42946.8	24838.8
Incidence	Uganda	Male	Under 5	HIV/AIDS	Percent	1993	0.000651172	0.000846949	0.00048854
Incidence	Uganda	Female	Under 5	HIV/AIDS	Percent	1993	0.00075783	0.000990334	0.000560718
Incidence	Uganda	Both	Under 5	HIV/AIDS	Percent	1993	0.00070551	0.000914586	0.000527173
Incidence	Uganda	Male	Under 5	HIV/AIDS	Rate	1993	742.956	952.656	563.237
Incidence	Uganda	Female	Under 5	HIV/AIDS	Rate	1993	902.066	1165.97	675.319
Incidence	Uganda	Both	Under 5	HIV/AIDS	Rate	1993	822.412	1063.75	615.231
Incidence	Uganda	Male	All Ages	HIV/AIDS	Number	1993	41009.2	55136.4	28598.6
Incidence	Uganda	Female	All Ages	HIV/AIDS	Number	1993	58194.5	80578.8	38174
Incidence	Uganda	Both	All Ages	HIV/AIDS	Number	1993	99203.7	132793	67310.7
Incidence	Uganda	Male	All Ages	HIV/AIDS	Percent	1993	0.000595033	0.000807102	0.000413176
Incidence	Uganda	Female	All Ages	HIV/AIDS	Percent	1993	0.000768863	0.00106388	0.000500348
Incidence	Uganda	Both	All Ages	HIV/AIDS	Percent	1993	0.000686001	0.000909288	0.000461991
Incidence	Uganda	Male	All Ages	HIV/AIDS	Rate	1993	437.111	587.691	304.828
Incidence	Uganda	Female	All Ages	HIV/AIDS	Rate	1993	598.715	829.009	392.741
Incidence	Uganda	Both	All Ages	HIV/AIDS	Rate	1993	519.343	695.188	352.38
Incidence	Uganda	Male	5-14 years	HIV/AIDS	Number	1993	0	0	0
Incidence	Uganda	Female	5-14 years	HIV/AIDS	Number	1993	0	0	0
Incidence	Uganda	Both	5-14 years	HIV/AIDS	Number	1993	0	0	0
Incidence	Uganda	Male	5-14 years	HIV/AIDS	Percent	1993	0	0	0
Incidence	Uganda	Female	5-14 years	HIV/AIDS	Percent	1993	0	0	0
Incidence	Uganda	Both	5-14 years	HIV/AIDS	Percent	1993	0	0	0
Incidence	Uganda	Male	5-14 years	HIV/AIDS	Rate	1993	0	0	0
Incidence	Uganda	Female	5-14 years	HIV/AIDS	Rate	1993	0	0	0
Incidence	Uganda	Both	5-14 years	HIV/AIDS	Rate	1993	0	0	0
Incidence	Uganda	Male	15-49 years	HIV/AIDS	Number	1993	23525	36169.6	12847
Incidence	Uganda	Female	15-49 years	HIV/AIDS	Number	1993	37448.9	55681	19977.3
Incidence	Uganda	Both	15-49 years	HIV/AIDS	Number	1993	60973.9	88320.9	34103.6
Incidence	Uganda	Male	15-49 years	HIV/AIDS	Percent	1993	0.00101049	0.00155233	0.000554795
Incidence	Uganda	Female	15-49 years	HIV/AIDS	Percent	1993	0.0013338	0.00199948	0.000714688
Incidence	Uganda	Both	15-49 years	HIV/AIDS	Percent	1993	0.00118718	0.00174147	0.000665874
Incidence	Uganda	Male	15-49 years	HIV/AIDS	Rate	1993	603.699	928.185	329.681
Incidence	Uganda	Female	15-49 years	HIV/AIDS	Rate	1993	885.421	1316.49	472.333
Incidence	Uganda	Both	15-49 years	HIV/AIDS	Rate	1993	750.327	1086.85	419.669
Incidence	Uganda	Male	50-69 years	HIV/AIDS	Number	1993	2092.89	3679.72	989.727
Incidence	Uganda	Female	50-69 years	HIV/AIDS	Number	1993	2335.53	3984.72	1122.66
Incidence	Uganda	Both	50-69 years	HIV/AIDS	Number	1993	4428.42	7087.51	2354.95
Incidence	Uganda	Male	50-69 years	HIV/AIDS	Percent	1993	0.000630976	0.00112501	0.000300302
Incidence	Uganda	Female	50-69 years	HIV/AIDS	Percent	1993	0.000633553	0.00106265	0.00030446
Incidence	Uganda	Both	50-69 years	HIV/AIDS	Percent	1993	0.000632267	0.00102289	0.000332599
Incidence	Uganda	Male	50-69 years	HIV/AIDS	Rate	1993	348.808	613.274	164.951
Incidence	Uganda	Female	50-69 years	HIV/AIDS	Rate	1993	377.747	644.485	181.578
Incidence	Uganda	Both	50-69 years	HIV/AIDS	Rate	1993	363.494	581.758	193.299
Incidence	Kenya	Male	Under 5	HIV/AIDS	Number	1993	9350.57	11743.5	6965.91
Incidence	Kenya	Female	Under 5	HIV/AIDS	Number	1993	9251.17	11561.1	6851.46
Incidence	Kenya	Both	Under 5	HIV/AIDS	Number	1993	18601.7	23175.7	13805
Incidence	Kenya	Male	Under 5	HIV/AIDS	Percent	1993	0.000429035	0.000558602	0.000311749
Incidence	Kenya	Female	Under 5	HIV/AIDS	Percent	1993	0.000425974	0.000554383	0.00030869
Incidence	Kenya	Both	Under 5	HIV/AIDS	Percent	1993	0.000427505	0.00055445	0.000310998
Incidence	Kenya	Male	Under 5	HIV/AIDS	Rate	1993	411.226	516.464	306.351
Incidence	Kenya	Female	Under 5	HIV/AIDS	Rate	1993	413.621	516.901	306.33
Incidence	Kenya	Both	Under 5	HIV/AIDS	Rate	1993	412.414	513.822	306.067
Incidence	Kenya	Male	All Ages	HIV/AIDS	Number	1993	80603.1	100272	64171.8
[truncated: 56,213 more rows]
